# Supplementary material for: Rat PRDM9 shapes recombination landscapes, duration of meiosis, gametogenesis, and age of fertility
Source: BMC Biol. 2021 Apr 28;19:86. doi: 10.1186/s12915-021-01017-0 (PMC8082845; doi:10.1186/s12915-021-01017-0)
Supplement: Supplementary file 2 — Additional file 2: Table S1. Genomic and cDNA sequences. Table S2. Statistics for rat PAS-H data using LRM. Table S3. Impaired spermiation efficiency (increased ESP retention) in Prdm9-deficient SHR rat. Table S4. Quantification of cells in tubular stages IV and XII of Prdm9-deficient and control PWD mice. Table S5. List of primers. Table S6. List of antibodies. [file 12915_2021_1017_MOESM2_ESM.xlsx]

## Sheet: Table S1
Table S1: genomic and cDNA sequences supporting Fig.1
>Prdm9-ZnFinger region gDNA SHR-wt
AAGGCAATGTGGGCAATGTTTCAGTGATAAGTCAAATGTCAGTGAGCACCAgAGGACACACACAGGGGAGAAGCCCTACATTTGCAGGGAGTGTGGGCGGGGCTTTACACAGAAGTCAGACCTCATCAAGCACCAGAGGACACACACAGAGGAGAAGCCCTACATTTGCAGGGAGTGTGGGCGGGGCTTTACACAGAAGTCAAGCCTCATCCAGCACCAGAGGACACACACAGGGGAGAAGCCCTACATTTGCAGGGAGTGTGGGCGGGGCTTTACACAGAAGTCAGACCTCATCAAGCACCAGAGGACACACACAGAGGAGAAGCCCTACATTTGCAGGGAGTGTGGGCTGGGCTTTACACGGAAGTCAAACCTCATCCAGCACCAGAGGACACACAC…
>Prdm9-partial cDNA SHR-wt
AGGGAAGAAACTGCTATGAGTATGTGGATGGGCAGGATGAGTCCCaaGCCACCTGGATGAGGTATGTGAACTGTGCCCGGGATGACGAAGAGCAGAACCTGGTGGCCTTTCAATATCACAGGAAAATCTTCTATCGGACCTGCCGGGTCATCAGGCCAGGTCGCGAGCTTCTGGTCTGGTATGGGGATGAGTATGGTCAAGAGCTGGGCATCAAGTGGGGAAGCAAGATGAAGAAAGGATTCACAGCAGGAAGAGAACTAAGGACAGAGATTCATCCTTGTTTTTTGTGCTCTTTGGCCTTCTCAAgTCAGAAATtCCTCACTCAACATGTAGAATGGAATCATCGCACTGAAATCTT
>Prdm9 partial cDNA SHR-KO2
AGGGAAGAAACTGCTATGAGTATGTGGATGGGCAGGATGAGTCCCaaGCCACCTGGATGAGGTATGTGAACTGTGCCCGGGATGGAAGAGCAGAACCTGGTGGCCTTTCAATATCACAGGAAAATCTTCTATCGGACCTGCCGGGTCATCAGGCCAGGTCGCGAGCTTCTGGTCTGGTATGGGGATGAGTATGGTCAAGAGCTGGGCATCAAGTGGGGAAGCAAGATGAAGAAAGGATTCACAGCAGGAAGAGAACTAAGGACAGAGATTCATCCTTGTTTTTTGTGCTCTTTGGCCTTCTCAAgTCAGAAATtCCTCACTCAACATGTAGAATGGAATCATCGCACTGAAATCTT
>Prdm9 partial cDNA SHR-KO8
AGGGAAGAAACTGCTATGAGTATGTGGATGGGCAGGATGAGTCCCaaGCCACCTGGATGAGGTATGTGAACTGTGCCCGGAGAGCAGAACCTGGTGGCCTTTCAATATCACAGGAAAATCTTCTATCGGACCTGCCGGGTCATCAGGCCAGGTCGCGAGCTTCTGGTCTGGTATGGGGATGAGTATGGTCAAGAGCTGGGCATCAAGTGGGGAAGCAAGATGAAGAAAGGATTCACAGCAGGAAGAGAACTAAGGACAGAGATTCATCCTTGTTTTTTGTGCTCTTTGGCCTTCTCAAgTCAGAAATtCCTCACTCAACATGTAGAATGGAATCATCGCACTGAAATCTT
>Prdm9 partial cDNA SHR-KO39
AGGGAAGAAACTGCTATGAGTATGTGGATGGGCAGGATGAGTCCCaaGCCACCTGGATGAGAGCAGAACCTGGTGGCCTTTCAATATCACAGGAAAATCTTCTATCGGACCTGCCGGGTCATCAGGCCAGGTCGCGAGCTTCTGGTCTGGTATGGGGATGAGTATGGTCAAGAGCTGGGCATCAAGTGGGGAAGCAAGATGAAGAAAGGATTCACAGCAGGAAGAGAACTAAGGACAGAGATTCATCCTTGTTTTTTGTGCTCTTTGGCCTTCTCAAgTCAGAAATtCCTCACTCAACATGTAGAATGGAATCATCGCACTGAAATCTT
>Prdm9 partial cDNA SHR-KO516-L
AGGGAAGAAACTGCTATGAGTATGTGGATGGGCAGGATGAGTCCCaaGCCACCTGGATGAGGAAAATCTTCTATCGGACCTGCCGGGTCATCAGGCCAGGTCGCGAGCTTCTGGTCTGGTATGGGGATGAGTATGGTCAAGAGCTGGGCATCAAGTGGGGAAGCAAGATGAAGAAAGGATTCACAGCAGGAAGAGAACTAAGGACAGAGATTCATCCTTGTTTTTTGTGCTCTTTGGCCTTCTCAAgTCAGAAATtCCTCACTCAACATGTAGAATGGAATCATCGCACTGAAATCTT
>Prdm9 partial cDNA SHR-KO516-U
AGGGAAGAAACTGCTATGAGTATGTGGATGGGCAGGATGAGTCCCaaGCCACCTGGATGAGGCATACACCATACCTATTTTATGTGGTGCTGGGAATGGAGCCTAGGGTTCTGTGTATGCAGGCAGGCGCTCTTCCAACCTGGTGGCCTTTCAATATCACAGGAAAATCTTCTATCGGACCTGCCGGGTCATCAGGCCAGGTCGCGAGCTTCTGGTCTGGTATGGGGATGAGTATGGTCAAGAGCTGGGCATCAAGTGGGGAAGCAAGATGAAGAAAGGATTCACAGCAGGAAGAGAACTAAGGACAGAGATTCATCCTTGTTTTTTGTGCTCTTTGGCCTTCTCAAgTCAGAAATtCCTCACTCAACATGTAGAATGGAATCATCGCACTGAAATCTT

## Sheet: Table S2
Table S2: Statistics for rat PAS-H data using LRM
Stage	Sertoli	SG_A	SG_I	SG_B	Pl+L	Z-P	P	D	MI	MII	sSC	RSP	ESP	dPLZ	dM	dSP	CellSum	Note
I	0.673578	0.342512	0.436588	#NA	#NA	#NA	0.509467	#NA	#NA	#NA	#NA	0.0183952	0.000220393	0.369982	#NA	0.371048	0.0116026
II	0.443957	0.609453	0.841199	#NA	#NA	#NA	0.130251	#NA	#NA	#NA	#NA	0.00279152	0.00457422	0.0932163	#NA	0.257964	0.0105763
III	0.485989	0.981018	0.333397	#NA	#NA	#NA	0.199188	#NA	#NA	#NA	#NA	0.000341736	0.00815383	0.0764601	#NA	0.188428	0.00432606
IV	0.644695	0.142055	0.240213	0.463331	#NA	#NA	0.0775055	#NA	#NA	#NA	#NA	0.000105419	0.000471273	0.0218926	#NA	0.0269689	0.000302851	detailed statistics below
V	0.810727	0.232032	#NA	0.701573	#NA	#NA	0.0137056	#NA	#NA	#NA	#NA	0.000467128	0.00763973	0.107699	#NA	0.027991	0.000989711
VI	0.42491	0.269112	#NA	0.523561	0.663702	#NA	0.00364716	#NA	#NA	#NA	#NA	0.00621974	0.00966241	0.211455	#NA	0.31036	0.00552835
VII	0.922913	0.0853211	#NA	#NA	0.425848	#NA	0.0027679	#NA	#NA	#NA	#NA	0.000272063	0.00221863	0.203111	#NA	0.112702	0.00143332
VIII	0.750189	0.238289	#NA	#NA	0.036698	#NA	0.0177993	#NA	#NA	#NA	#NA	0.00334507	0.00630298	0.436588	#NA	0.171977	0.010417
IX	0.357954	0.974662	#NA	#NA	0.0679409	#NA	0.0232938	#NA	#NA	#NA	#NA	#NA	0.00042329	0.40196	#NA	0.178577	0.00621796
X	0.237301	0.728471	#NA	#NA	0.0236275	#NA	6.27184e-05	#NA	#NA	#NA	#NA	#NA	0.00188162	0.436588	#NA	0.232708	0.00541373
XI	0.616298	0.132698	#NA	#NA	0.0342648	#NA	0.0104824	#NA	#NA	#NA	#NA	0.436588	0.00818486	0.226064	#NA	0.342242	0.00944997
XII	0.404431	0.07625	#NA	#NA	0.233482	#NA	0.0203785	#NA	#NA	#NA	#NA	#NA	0.0128709	0.436588	#NA	0.30874	0.0104963
XIII	0.992774	0.0799636	#NA	#NA	#NA	0.488375	#NA	0.0112078	#NA	#NA	#NA	#NA	0.00126116	0.261623	#NA	0.178415	0.0105992
XIV	0.899902	0.629848	#NA	#NA	#NA	0.174455	#NA	1.8781e-07	0.0522687	0.0200723	0.344036	#NA	0.00159497	0.436588	0.0147644	0.258629	0.03583	detailed statistics below
IV	0.831299	0.0616196	0.034365	0.87956	#NA	#NA	0.0673843	#NA	#NA	#NA	#NA	4.76074e-08	4.12861e-08	0.0321391	#NA	5.45943e-05	2.50626e-07	LRM using tech.replicas
XIV	0.933514	0.594348	#NA	#NA	#NA	0.0147039	#NA	0.00352706	0.0518037	0.102603	0.0351159	#NA	5.75824e-06	#NA	0.0021975	0.0242873	0.000828571	LRM using tech.replicas

## Sheet: Table S3_ESPretentn
Table S3: ESP retention in Prdm9-deficient SHR rat determined by PAS-H staining
Rat_ID	Genotype	Stage	TubuleNo	Cells counted	No. ESP retention	% ESP retention of all cells in tubule	Age_killed_Days	MeanPerAnimal	MeanPerTubulePerGenotype
19	KO/KO	IX	1	183	1	0.546448	119
19	KO/KO	IX	2	153	1	0.653595	119
19	KO/KO	IX	3	139	0	0	119
19	KO/KO	IX	4	140	3	2.14286	119	1.25
326	KO/KO	IX	1	198	2	1.0101	71
326	KO/KO	IX	2	236	2	0.847458	71
326	KO/KO	IX	3	134	1	0.746269	71
326	KO/KO	IX	4	181	0	0	71
326	KO/KO	IX	5	134	1	0.746269	71
326	KO/KO	IX	6	186	3	1.6129	71	1.5
327	KO/KO	IX	1	126	0	0	71
327	KO/KO	IX	2	209	3	1.43541	71
327	KO/KO	IX	3	156	1	0.641026	71
327	KO/KO	IX	4	125	2	1.6	71
327	KO/KO	IX	5	166	2	1.20482	71	1.6	1.45
17	wt/wt	IX	1	370	0	0	119
17	wt/wt	IX	2	253	0	0	119
17	wt/wt	IX	3	256	0	0	119
17	wt/wt	IX	4	229	1	0.436681	119	0.25
329	wt/wt	IX	1	209	0	0	71
329	wt/wt	IX	2	211	2	0.947867	71
329	wt/wt	IX	3	315	0	0	71
329	wt/wt	IX	4	211	1	0.473934	71	0.75	0.5
19	KO/KO	X	1	170	0	0	119
19	KO/KO	X	2	199	3	1.50754	119
19	KO/KO	X	3	199	2	1.00503	119
19	KO/KO	X	4	200	5	2.5	119
19	KO/KO	X	5	174	2	1.14943	119
19	KO/KO	X	6	185	1	0.540541	119	2.16667
326	KO/KO	X	1	179	0	0	71
326	KO/KO	X	2	164	2	1.21951	71
326	KO/KO	X	3	220	0	0	71
326	KO/KO	X	4	161	4	2.48447	71	1.5
327	KO/KO	X	1	135	2	1.48148	71
327	KO/KO	X	2	301	2	0.664452	71
327	KO/KO	X	3	203	0	0	71
327	KO/KO	X	4	136	1	0.735294	71
327	KO/KO	X	5	266	3	1.12782	71	1.6	1.75556
17	wt/wt	X	1	917	0	0	119
17	wt/wt	X	2	270	0	0	119
17	wt/wt	X	3	328	0	0	119
17	wt/wt	X	4	309	0	0	119
17	wt/wt	X	5	300	1	0.333333	119
17	wt/wt	X	6	261	0	0	119	0.166667
329	wt/wt	X	1	228	0	0	71
329	wt/wt	X	2	231	0	0	71
329	wt/wt	X	3	277	0	0	71
329	wt/wt	X	4	319	0	0	71
329	wt/wt	X	5	264	1	0.378788	71
329	wt/wt	X	6	292	0	0	71	0.166667	0.166667

## Sheet: Table S4_PWD_stIV_XII
Table S4: Spermatogenic arrests in tubular stages IV and XII of Prdm9-deficient PWD mouse determined by PAS-H staining
Mouse	Tubule	Genotype	Stage	Sert	SG_A	SG_I	SG_B	L	Z-P	P	D	MI	MII	sSC	RSP	ESP	dSP	dM	dP	CellSum
8036	1	wt/wt	IV	12	4	3	0	0	0	47	0	0	0	0	133	94	0	0	0	293
8036	2	wt/wt	IV	15	2	3	0	0	0	47	0	0	0	0	109	53	0	0	0	229
8036	3	wt/wt	IV	15	4	3	0	0	0	49	0	0	0	0	105	73	0	0	0	249
8036	4	wt/wt	IV	19	5	3	0	0	0	35	0	0	0	0	61	47	0	0	0	170
8036	5	wt/wt	IV	14	3	4	0	0	0	53	0	0	0	0	122	83	0	0	0	279
8036	6	wt/wt	IV	14	4	3	0	0	0	41	0	0	0	0	82	66	0	0	0	210
8036	7	wt/wt	IV	22	6	5	0	0	0	91	0	0	0	0	243	139	0	0	0	506
8036	8	wt/wt	IV	15	5	4	0	0	0	37	0	0	0	0	85	60	0	0	0	206
8036	9	wt/wt	IV	17	3	5	0	0	0	60	0	0	0	0	79	48	0	0	0	212
8036	10	wt/wt	IV	19	5	4	0	0	0	70	0	0	0	0	109	89	1	0	0	297
40402	1	wt/wt	IV	24	4	3	0	0	0	53	0	0	0	0	129	109	0	0	0	322
40402	2	wt/wt	IV	16	4	7	0	0	0	41	0	0	0	0	110	71	0	0	0	249
40402	3	wt/wt	IV	18	3	7	0	0	0	40	0	0	0	0	105	65	0	0	0	238
40402	4	wt/wt	IV	15	4	3	0	0	0	45	0	0	0	0	106	72	0	0	0	245
40402	5	wt/wt	IV	17	4	6	0	0	0	41	0	0	0	0	85	58	0	0	0	211
40402	6	wt/wt	IV	18	5	4	0	0	0	39	0	0	0	0	96	65	0	0	0	227
40402	7	wt/wt	IV	16	3	5	0	0	0	46	0	0	0	0	97	68	0	0	0	235
40402	8	wt/wt	IV	25	5	5	0	0	0	56	0	0	0	0	132	99	0	0	0	322
40402	9	wt/wt	IV	18	5	7	0	0	0	46	0	0	0	0	120	71	0	0	0	267
40402	10	wt/wt	IV	15	5	6	0	0	0	52	0	0	0	0	88	65	0	0	0	231
41636	1	KO/KO	IV	15	3	6	0	0	0	57	0	0	0	0	15	0	0	0	5	101
41636	2	KO/KO	IV	27	6	14	0	0	0	64	0	0	0	0	6	0	0	0	12	129
41636	3	KO/KO	IV	18	5	5	0	0	0	45	0	0	0	0	7	0	0	0	4	84
41636	4	KO/KO	IV	20	3	2	0	0	0	40	0	0	0	0	10	0	0	0	0	75
41636	5	KO/KO	IV	16	4	2	0	0	0	71	0	0	0	0	4	0	0	0	10	107
41636	6	KO/KO	IV	20	4	5	0	0	0	47	0	0	0	0	11	2	0	0	6	95
41636	7	KO/KO	IV	19	3	5	0	0	0	43	0	0	0	0	4	0	0	0	1	75
41636	8	KO/KO	IV	20	4	6	0	0	0	53	0	0	0	0	7	0	0	0	5	95
41636	9	KO/KO	IV	16	4	7	0	0	0	48	0	0	0	0	4	0	0	0	8	87
41636	10	KO/KO	IV	17	4	4	0	0	0	50	0	0	0	0	6	0	1	0	1	83
52558	1	KO/KO	IV	16	4	3	0	0	0	41	0	0	0	0	8	0	0	0	0	72
52558	2	KO/KO	IV	15	3	3	0	0	0	47	0	0	0	0	14	3	0	0	3	88
52558	3	KO/KO	IV	16	7	7	0	0	0	40	0	0	0	0	4	0	1	0	13	88
52558	4	KO/KO	IV	18	4	4	0	0	0	38	0	0	0	0	15	7	1	0	1	88
52558	5	KO/KO	IV	16	5	5	0	0	0	41	0	0	0	0	18	0	0	0	3	88
52558	6	KO/KO	IV	21	4	6	0	0	0	76	0	0	0	0	3	7	0	0	6	123
52558	7	KO/KO	IV	17	4	5	0	0	0	38	0	0	0	0	24	5	0	0	4	97
52558	8	KO/KO	IV	15	3	8	0	0	0	58	0	0	0	0	16	0	1	0	6	107
52558	9	KO/KO	IV	19	4	5	0	0	0	64	0	0	0	0	6	7	1	0	7	113
52558	10	KO/KO	IV	17	4	7	0	0	0	44	0	0	0	0	22	0	0	0	2	96
8036	1	wt/wt	XII	14	6	0	0	0	75	0	18	5	0	130	0	133	0	0	0	381
8036	2	wt/wt	XII	23	4	0	0	0	90	0	14	18	11	80	0	189	0	2	0	431
8036	3	wt/wt	XII	24	4	0	0	0	81	0	3	21	7	60	0	157	0	3	0	360
8036	4	wt/wt	XII	22	4	0	0	0	53	0	28	13	4	31	0	161	0	0	0	316
8036	5	wt/wt	XII	11	3	0	0	0	39	0	36	15	0	3	0	86	0	1	0	194
8036	6	wt/wt	XII	21	4	0	0	0	86	0	8	31	8	29	0	141	0	2	0	330
8036	7	wt/wt	XII	11	3	0	0	0	39	0	40	14	6	4	0	102	0	0	0	219
8036	8	wt/wt	XII	16	3	0	0	0	43	0	42	14	2	0	0	100	0	0	0	220
8036	9	wt/wt	XII	14	2	0	0	0	33	0	0	4	2	33	0	83	0	1	0	172
8036	10	wt/wt	XII	10	4	0	0	0	39	0	42	10	4	0	0	65	0	0	0	174
40402	1	wt/wt	XII	16	3	0	0	0	28	0	10	16	3	32	0	100	0	0	0	208
40402	2	wt/wt	XII	17	2	0	0	0	38	0	0	28	4	59	0	142	0	1	0	291
40402	3	wt/wt	XII	27	5	0	0	0	75	0	33	21	12	90	0	196	0	0	0	459
40402	4	wt/wt	XII	21	4	0	0	0	45	0	20	12	9	52	0	180	0	0	0	343
40402	5	wt/wt	XII	23	4	0	0	0	82	0	12	16	10	70	0	174	0	1	0	392
40402	6	wt/wt	XII	18	3	0	0	0	30	0	8	8	3	34	0	99	0	0	0	203
40402	7	wt/wt	XII	16	4	0	0	0	43	0	37	14	4	0	0	105	0	0	0	223
40402	8	wt/wt	XII	23	5	0	0	0	39	0	27	15	8	55	0	154	0	0	0	326
40402	9	wt/wt	XII	12	4	0	0	0	40	0	44	10	4	0	0	72	0	0	0	186
40402	10	wt/wt	XII	14	3	0	0	0	45	0	9	6	0	33	0	92	0	2	0	204
41636	1	KO/KO	XII	16	5	0	0	0	45	0	5	7	2	3	0	0	1	3	1	88
41636	2	KO/KO	XII	30	5	0	0	0	77	0	10	13	0	6	0	0	0	6	2	149
41636	3	KO/KO	XII	19	5	0	0	0	35	0	3	10	0	4	0	0	0	4	0	80
41636	4	KO/KO	XII	19	4	0	0	0	39	0	0	3	0	1	0	5	0	5	0	76
41636	5	KO/KO	XII	17	3	0	0	0	45	0	12	5	1	1	0	0	0	1	0	85
41636	6	KO/KO	XII	25	3	0	0	0	66	0	10	3	0	2	0	0	0	2	0	111
41636	7	KO/KO	XII	23	4	0	0	0	71	0	0	10	3	11	0	0	0	13	0	135
41636	8	KO/KO	XII	25	4	0	0	0	91	0	2	8	0	9	0	1	0	9	0	149
41636	9	KO/KO	XII	31	3	0	0	0	49	0	0	5	0	0	0	0	0	1	10	99
41636	10	KO/KO	XII	15	3	0	0	0	42	0	0	4	0	0	0	0	0	0	0	64
41636	11	KO/KO	XII	15	3	0	0	0	39	0	1	6	0	0	0	2	0	0	0	66
52558	1	KO/KO	XII	14	2	0	0	0	47	0	0	3	1	12	0	0	0	12	0	91
52558	2	KO/KO	XII	22	3	0	0	0	25	0	5	8	0	5	0	0	0	5	0	73
52558	3	KO/KO	XII	19	3	0	0	0	46	0	9	9	0	0	0	0	0	1	1	88
52558	4	KO/KO	XII	14	5	0	0	0	47	0	3	5	0	18	0	0	0	20	4	116
52558	5	KO/KO	XII	20	6	0	0	0	67	0	5	4	0	6	0	9	0	9	0	126
52558	6	KO/KO	XII	26	5	0	0	0	70	0	8	8	2	13	0	7	0	15	0	154
52558	7	KO/KO	XII	15	3	0	0	0	54	0	6	6	10	10	0	0	0	10	6	120
52558	8	KO/KO	XII	16	3	0	0	0	35	0	6	2	0	6	0	8	0	9	0	85
52558	9	KO/KO	XII	15	4	0	0	0	42	0	1	6	0	8	0	4	0	10	0	90
52558	10	KO/KO	XII	12	5	0	0	0	46	0	0	3	2	10	0	0	0	11	0	89

## Sheet: Table S5 primers
Table S5: List of primers
Forward: Sequence 5'-3'	Reverse: Sequence 5'-3'	Experiment
AGTCATGGAGCTGCCTAC	TACTCATCCCCATACCAG	genotyping Prdm9 (wt, KO2, KO8, KO39)
AGGCGCTCTTCCAACCTG	CGTACTCATCCCCATACCAG	genotyping Prdm9KO516
CGAGTGGAAACCCAAGG	CTGGTCTAGGGGCTCTGA	qRT-PCR: Prdm9 KRAB domain
AGGGAAGAAACTGCTATGAG	AAGATTTCAGTGCGATGAT	qRT-PCR: Prdm9 PR/SET-ZnF domains
CAACTGGATGAGGAAAATCTTCT	TCTTCATCTTGCTTCCCCAC	qRT-PCR: Prdm9 KO516-U specific
ATACCTATTTTATGTGGTGCT	TACTCATCCCCATACCAG	qRT-PCR: Prdm9 KO516-L specific
GGCTGTATTCCCCTCCATCG	CCAGTTGGTAACAATGCCATGT	qRT-PCR: housekeeping gene Actb

## Sheet: Table S6 ab
Table S5: List of antibodies used for immunocyto- and immunohistochemistry
Antibody	Type	Company, cat. No.	Working dilution
a-mouseSYCP1	Rabbit-polyclonal	Abcam, ab15087	1:300
a-SYCP3	Mouse-monoclonal	Santa Cruz, sc-74569	1:50
a-gammaH2AX	Mouse-monoclonal	Milipore, 05-636	1:5000
a-HORMAD2	Rabbit-polyclonal	Santa Cruz, sc-82192	1:100
a-Centromeric Protein(s)	Human autoimmune (CREST)	AB-Incorporated, 15-235	1:100
a-DMC1	Rabbit-polyclonal	Santa Cruz, sc-22768	1:300
a-RAD51	Rabbit-polyclonal	Santa Cruz, sc-8349	1:300
a-CDK2	Mouse monoclonal	Santa Cruz, sc-6248	1:200
a-PIWIL1	Rabbit-polyclonal	Abcam, ab12337	1:200
anti-Rabbit IgG-AlexaFluor488	Goat anti-Rabbit IgG (H+L)	MolecularProbes, A-11034	1:500
anti-Rabbit IgG-AlexaFluor568	Goat anti-Rabbit IgG (H+L)	MolecularProbes, A-11036	1:500
anti-Mouse IgG-AlexaFluor488	Goat anti-Mouse IgG (H+L)	MolecularProbes, A-11001	1:500
anti-Mouse IgG-AlexaFluor568	Goat anti-Mouse IgG (H+L)	MolecularProbes, A-11031	1:500
anti-Mouse IgG-AlexaFluor647	Goat anti-Mouse IgG (H+L)	MolecularProbes, A-21236	1:500
anti-Human IgG-AlexaFluor594	Goat anti-Human IgG (H+L)	MolecularProbes, A-11014	1:500
anti-Human IgG-AlexaFluor647	Goat anti-Human IgG (H+L)	MolecularProbes, A-21445	1:500
anti-Rabbit IgG-HRP	Goat anti-Rabbit IgG (H+L)	Bio-Rad, 1706515	1:500
