# Supplementary material for: Rat PRDM9 shapes recombination landscapes, duration of meiosis, gametogenesis, and age of fertility
Source: BMC Biol. 2021 Apr 28;19:86. doi: 10.1186/s12915-021-01017-0 (PMC8082845; doi:10.1186/s12915-021-01017-0)
Supplement: Supplementary file 3 — Additional file 3. Data underlying plots and graphs in figures. [file 12915_2021_1017_MOESM3_ESM.xlsx]

## Sheet: Fig2ABC_FigS3A_SC_TW_rTW
Animal	Born	Sex	Cross	Generation	Genotype_Allele	Genotype_Axis_X	Killed	Age_killed_Days	BW	TW_Axis_Y	SC_Axis_Y	rTW_Axis_Y
11	2014-06-19	M	(KO2 x SHR)F2		KO2/KO2	KO/KO	2014-09-02	75	225.3	1464	63	6.5
403	2015-03-25	M	(KO2xwt)x(KO2xKO8)	F4(3xF1xN1)	KO2/KO2	KO/KO	2015-06-22	89	300.7	1838	84	6.11
55	2014-07-03	M	(KO2 x SHR)F2		KO2/KO2	KO/KO	2014-10-22	111	296.1	1725	53	5.83
550	2014-05-13	M	(KO2 x SHR)F2		KO2/KO2	KO/KO	2014-09-02	112	295.5	1871	155	6.33
175	2014-10-23	M	(KO2 x SHR)x(KO2 x KO2)	F3(F1)	KO2/KO2	KO/KO	2015-07-24	274	425.3	1830		4.3
448	2015-05-01	M	(KO2xwt)x(KO2xKO2)	F4(F1)	KO2/KO2	KO/KO	2016-05-05	370	447.5	1765		3.94
528	2014-05-08	M	(KO2 x KO8)F1		KO2/KO8	KO/KO	2014-08-05	89	245	1888	107	7.69
404	2015-03-25	M	(KO2xwt)x(KO2xKO8)	F4(3xF1xN1)	KO2/KO8	KO/KO	2015-06-22	89	265.1	1840	90	6.94
531	2014-05-08	M	(KO2 x KO8)F1		KO2/KO8	KO/KO	2014-09-02	117	294.2	1728	125	5.87
537	2014-05-13	M	(KO2 x KO8)x(KO8/wt)		KO2/KO8	KO/KO	2015-04-14	336	396.2	1977	79	4.99
311	2016-07-22	M	(KO39xwt)x (KO39xKO39)	F6B(N2)	KO39/KO39	KO/KO	2016-09-19	59	179.7	1491	4	8.3
313	2016-07-22	M	(KO39xwt)x (KO39xKO39)	F6B(N2)	KO39/KO39	KO/KO	2016-09-19	59	143.9	1221	0	8.49
351	2016-09-01	M	(KO39xwt)x(KO39xKO39)	F9(N1)	KO39/KO39	KO/KO	2016-10-31	60	172.3	1476	2	8.57
394	2015-03-25	M	((KO39xwt)N2)F2	F4(N2)	KO39/KO39	KO/KO	2015-05-27	63	156.7	1432	13	9.14
922-2	2019-04-22	M	(KO39xwt)F3	F16(N3)	KO39/KO39	KO/KO	2019-06-25	64	183.2	1340		7.31
910-2	2019-04-22	M	(KO39xwt)x (KO39xKO39)	F14(N1+N3)	KO39/KO39	KO/KO	2019-06-25	64	232.9	1684		7.23
917-1	2019-04-22	M	(KO39xwt)x (KO39xKO39)	F14(N1+N3)	KO39/KO39	KO/KO	2019-06-25	64	200.5	1396		6.96
920-4	2019-04-22	M	(KO39xwt)x (KO39xKO39)	F14(N1+N3)	KO39/KO39	KO/KO	2019-06-25	64	298	1526		5.12
961	2016-02-16	M	(KO39xwt)x(KO39xKO39)	F6((N2xN3)xN2)	KO39/KO39	KO/KO	2016-04-21	65	188.9	1428	9	7.56
217	2016-06-12	M	(KO39xwt)x(KO39xKO39)	F8(N1)	KO39/KO39	KO/KO	2016-08-17	66	233	1921	18	8.26
771	2015-11-21	M	(KO39xwt)F3	F6(N3)	KO39/KO39	KO/KO	2016-01-28	68	229.4	1649	59	7.19
753-3	2018-05-25	M	(KO39xwt)F3	F13(N3)	KO39/KO39	KO/KO	2018-08-02	69	210.9	1504		7.13
466-1	2018-11-27	M	(KO39xwt)F3	F16(N3)	KO39/KO39	KO/KO	2019-02-06	71	267.9	1698	30	6.34
468-3	2018-11-27	M	(KO39xwt)F3	F16(N3)	KO39/KO39	KO/KO	2019-02-06	71	278.1	1653	25	5.94
598-1	2018-12-19	M	(KO39xwt)F3	F16(N3)	KO39/KO39	KO/KO	2019-02-28	71	231.4	1633	15	7.06
601-4	2018-12-19	M	(KO39xwt)F3	F16(N3)	KO39/KO39	KO/KO	2019-02-28	71	222.7	1481	15	6.65
584-1	2018-12-19	M	(KO39xwt)x (KO39xKO39)	F14(N1+N3)	KO39/KO39	KO/KO	2019-02-28	71	191	1489	30	7.8
326	2014-03-24	M	(SHR x KO39)F2		KO39/KO39	KO/KO	2014-06-03	71	206	1330	31	6.46
327	2014-03-24	M	(SHR x KO39)F2		KO39/KO39	KO/KO	2014-06-03	71	226	1390	18	6.15
289	2015-02-02	M	F3(KO39xwt)		KO39/KO39	KO/KO	2015-04-14	71	267.2	1874	82	7.01
490-6	2018-11-26	M	(KO39xwt)F3	F14(N3)	KO39/KO39	KO/KO	2019-02-06	72	257.2	1671	30	6.5
877-4	2018-07-09	M	(KO39xwt)F3	F15(N3)	KO39/KO39	KO/KO	2018-09-20	73	234.8	1995	56	8.5
727-1	2019-02-02	M	(KO39xwt)F3	F16(N3)	KO39/KO39	KO/KO	2019-04-17	74	234.1	1500	30	6.41
728-2	2019-02-02	M	(KO39xwt)F3	F16(N3)	KO39/KO39	KO/KO	2019-04-17	74	238.5	1553	26	6.51
867-4	2018-06-22	M	(KO39xwt)x (KO39xKO39)	F13(N1)	KO39/KO39	KO/KO	2018-09-04	74	240.6	1859	28	7.73
946	2017-05-05	M	(KO39xwt)F3	F10(N3)	KO39/KO39	KO/KO	2017-07-20	76	236.7	1318	22	5.57
67	2017-07-12	M	(KO39xwt)x (KO39xKO39)	F11(N1)	KO39/KO39	KO/KO	2017-09-26	76	260.9	1884	67	7.22
55	2017-07-06	M	(KO39xwt)F3	F11(N3)	KO39/KO39	KO/KO	2017-09-21	77	224.8	1515	22	6.74
57	2017-07-06	M	(KO39xwt)F3	F11(N3)	KO39/KO39	KO/KO	2017-09-21	77	240.9	1789	47	7.43
58	2017-07-06	M	(KO39xwt)F3	F11(N3)	KO39/KO39	KO/KO	2017-09-21	77	235.3	1691	28	7.19
60	2017-07-06	M	(KO39xwt)F3	F11(N3)	KO39/KO39	KO/KO	2017-09-21	77	238.7	1802	45	7.55
61	2017-07-06	M	(KO39xwt)F3	F11(N3)	KO39/KO39	KO/KO	2017-09-21	77	234.8	1805	34	7.69
539	2016-11-20	M	(KO39xwt)x(KO39xKO39)	F10(N1)	KO39/KO39	KO/KO	2017-02-07	79	239.8	1654	84	6.9
540	2016-11-20	M	(KO39xwt)x(KO39xKO39)	F10(N1)	KO39/KO39	KO/KO	2017-02-07	79	245.1	1829	88	7.46
765-4	2018-05-14	M	(KO39xwt)F3	F13(N3)	KO39/KO39	KO/KO	2018-08-02	80	221.4	1793		8.1
351-3	2018-10-28	M	(KO39xwt)F3	F16(N3)	KO39/KO39	KO/KO	2019-01-16	80	247.8	1744	38	7.04
632-4	2018-04-07	M	(KO39xwt)x (KO39xKO39)	F13(N1)	KO39/KO39	KO/KO	2018-06-26	80	267.1	2136		8
855	2015-12-31	M	(KO39xwt)x(KO39xKO39)	F7(N1)	KO39/KO39	KO/KO	2016-03-21	81	251.6	1767	57	7.02
263	2016-07-14	M	(KO39xwt)x(KO39xKO39)	F8(N1)	KO39/KO39	KO/KO	2016-10-03	81	305	1686	24	5.53
77	2014-08-02	M	(KO39xKO39)x(KO39/wt)		KO39/KO39	KO/KO	2014-10-22	81	255.2	1759	120	6.89
772	2015-11-21	M	(KO39xwt)F3	F6(N3)	KO39/KO39	KO/KO	2016-02-11	82	296.1	1957	130	6.61
592-2	2018-12-08	M	(KO39xwt)x (KO39xKO39)	F14(N1+N3)	KO39/KO39	KO/KO	2019-02-28	82	254.2	1626	16	6.4
140	9.25.14	M	(KO39xwt)x(KO39xKO39)		KO39/KO39	KO/KO	2014-12-16	82	270.9	1985		7.33
141	9.25.14	M	(KO39xwt)x(KO39xKO39)		KO39/KO39	KO/KO	2014-12-16	82	270.6	2138		7.9
211	2014-11-28	M	(KO39xwt)F3		KO39/KO39	KO/KO	2015-02-19	83	245.8	1602	169	6.52
214	2014-11-28	M	(KO39xwt)F3		KO39/KO39	KO/KO	2015-02-19	83	227.2	1804	111	7.94
186	2016-05-26	M	(KO39xwt)F3	F7(N3)	KO39/KO39	KO/KO	2016-08-17	83	287.3	1911	34	6.65
317	2014-04-02	M	(SHR x KO39)F2		KO39/KO39	KO/KO	2014-06-24	83	273	2033	120	7.44
724-3	2019-02-07	M	(KO39xwt)F3	F14(N3) x F13(N1)	KO39/KO39	KO/KO	2019-05-02	84	280.4	2180	100	7.77
266	2017-09-25	M	(KO39xwt)x(KO39xKO39)	F12(N1)	KO39/KO39	KO/KO	2017-12-18	84	257.9	2094	34	8.12
146	2016-05-16	M	(KO39xwt)x (KO39xKO39)	F6(N2)	KO39/KO39	KO/KO	2016-08-09	85	266.6	1984	109	7.44
147	2016-05-16	M	(KO39xwt)x (KO39xKO39)	F6(N2)	KO39/KO39	KO/KO	2016-08-09	85	286.1	2000	67	6.99
637-1	2018-04-02	M	(KO39xwt)x (KO39xKO39)	F13(N1)	KO39/KO39	KO/KO	2018-06-26	85	275.5	2204		8
638-2	2018-04-02	M	(KO39xwt)x (KO39xKO39)	F13(N1)	KO39/KO39	KO/KO	2018-06-26	85	256.3	2091		8.16
639-3	2018-04-02	M	(KO39xwt)x (KO39xKO39)	F13(N1)	KO39/KO39	KO/KO	2018-06-26	85	271.1	2159		7.96
640-4	2018-04-02	M	(KO39xwt)x (KO39xKO39)	F13(N1)	KO39/KO39	KO/KO	2018-06-26	85	265.1	2047		7.72
347	2015-03-02	M	((KO39xwt)N2)F2	F4(N2)	KO39/KO39	KO/KO	2015-05-27	86	262.5	2240	420	8.53
158	2017-08-15	M	(KO39xwt)F3	F11(N3)	KO39/KO39	KO/KO	2017-11-09	86	231.4	1960	38	8.47
382-2	2018-10-21	M	(KO39xwt)x (KO39xKO39)	F14(N1xN3)	KO39/KO39	KO/KO	2019-01-16	87	250.6	1938	110	7.73
322	2017-10-20	M	(KO39xwt)F3	F12(N3)	KO39/KO39	KO/KO	2018-01-16	88	251	2098	35	8.36
735	2017-02-05	M	(KO39xwt)x (KO39xKO39)	F10(N1)	KO39/KO39	KO/KO	2017-05-04	88	282	2213	88	7.85
64	2014-07-26	M	(KO39xwt)x(KO39/KO516)		KO39/KO39	KO/KO	2014-10-22	88	276.8	2082	28	7.52
433	2015-04-16	M	((KO39xwt)N1)F4	F5(N1)	KO39/KO39	KO/KO	2015-07-16	91	318.5	2171	120	6.82
841	2017-03-08	M	(KO39xwt)F3	F10(N3)	KO39/KO39	KO/KO	2017-06-07	91	280.4	2085	90	7.44
842	2017-03-08	M	(KO39xwt)F3	F10(N3)	KO39/KO39	KO/KO	2017-06-07	91	267.8	1970	78	7.36
846	2017-03-08	M	(KO39xwt)F3	F10(N3)	KO39/KO39	KO/KO	2017-06-07	91	295.2	2053	95	6.95
200-1	2018-09-02	M	(KO39xwt)x (KO39xKO39)	F14(N1)	KO39/KO39	KO/KO	2018-12-05	94	296	2098	17	7.09
82-6	2018-08-26	M	(KO39xwt)F3	F15(N3)	KO39/KO39	KO/KO	2018-12-05	101	296.2	2254	20	7.61
413	2017-11-30	M	(KO39xwt)x (KO39xKO39)	F12(N1)	KO39/KO39	KO/KO	2018-03-22	112	312	2158	102	6.92
80	2014-08-02	M	(KO39xKO39)x(KO39/wt)		KO39/KO39	KO/KO	2014-11-25	115	330.2	1862	129	5.64
314	2016-07-22	M	(KO39xwt)x (KO39xKO39)	F6B(N2)	KO39/KO39	KO/KO	2016-11-14	115	276.5	2125	184	7.69
421	2017-11-30	M	(KO39xwt)F3	F12(N3)	KO39/KO39	KO/KO	2018-03-28	118	321	2030	116	6.32
226	2014-11-15	M	BC2(KO39xwt)xBC2(KO39xwt)		KO39/KO39	KO/KO	2015-03-20	124	333.1	1703	135	5.11
309	2014-04-02	M	(SHR x KO39)F2		KO39/KO39	KO/KO	2014-08-05	125	326	1838	132	5.64
407	2017-11-23	M	(KO39xwt)F3	F11(N3)	KO39/KO39	KO/KO	2018-04-05	133	329.7	1895	66	5.75
780	2015-12-09	M	(KO39xwt)x (KO39xKO39)	F7(N1)	KO39/KO39	KO/KO	2016-04-21	134	385.8	2141	205	5.55
90	2014-01-09	M	(KO39xwt)x(KO39xKO39)		KO39/KO39	KO/KO	2015-01-15	136	318.2	1993	219	6.26
91	2014-01-09	M	(KO39xwt)x(KO39xKO39)		KO39/KO39	KO/KO	2015-01-15	136	331.4	2057	231	6.21
815	2015-12-20	M	(KO39xwt)x(KO39xwt)	F6((N2xN3)xN2)	KO39/KO39	KO/KO	2016-05-05	137	363.6	2028	93	5.58
316	2014-04-02	M	(SHR x KO39)F2		KO39/KO39	KO/KO	2014-09-02	153	339.5	1985	130	5.85
594	2015-08-23	M	(KO39xwt)x(KO39xKO39)	F6(N1)	KO39/KO39	KO/KO	2016-01-28	158	411.4	2353		5.72
65	2017-07-12	M	(KO39xwt)x (KO39xKO39)	F11(N1)	KO39/KO39	KO/KO	2017-12-18	159	351.8	1799	39	5.11
914	2016-02-03	M	(KO39xwt)F3	F6(N3)	KO39/KO39	KO/KO	2016-07-14	162	351.3	1821	73	5.18
227	2014-11-15	M	N2(KO39xwt)xN2(KO39xwt)	F3(N2)	KO39/KO39	KO/KO	2015-04-30	166	350.3	1548	38	4.42
409	2017-11-23	M	(KO39xwt)x (KO39xKO39)	F12(N1)	KO39/KO39	KO/KO	2018-05-11	169	343.8	1969	70	5.73
267	2017-09-25	M	(KO39xwt)x(KO39xKO39)	F12(N1)	KO39/KO39	KO/KO	2018-03-22	178	383.4	2385	88	6.22
980	2016-02-17	M	(KO39xwt)x(KO39xKO39)	F8(N1)	KO39/KO39	KO/KO	2016-08-17	182	381.6	2412	38	6.32
509A	2015-06-13	M	(KO39xwt)F3	F5(N2)	KO39/KO39	KO/KO	2015-12-15	185	385.2	2209	195	5.73
434	2015-04-16	M	((KO39xwt)N1)F4	F5(N1)	KO39/KO39	KO/KO	2015-10-22	189	471.7	1979	140	4.2
950	2016-02-08	M	(KO39xwt)x(KO39xKO39)	F7(N1)	KO39/KO39	KO/KO	2016-08-17	191	405.4	1979	35	4.88
951	2016-02-08	M	(KO39xwt)x(KO39xKO39)	F7(N1)	KO39/KO39	KO/KO	2016-08-17	191	412.7	2154	20	5.22
66	2017-07-12	M	(KO39xwt)x (KO39xKO39)	F11(N1)	KO39/KO39	KO/KO	2018-01-22	194	383.9	1736	33	4.52
629	2015-09-15	M	(KO39xwt)x(KO39xKO39)	F6(N1)	KO39/KO39	KO/KO	2016-03-29	196	410.8	2089		5.09
541	2016-11-20	M	(KO39xwt)x(KO39xKO39)	F10(N1)	KO39/KO39	KO/KO	2017-06-07	199	359.9	2366	173	6.57
799	2017-03-05	M	(KO39xwt)x (KO39xKO39)	F10(N1)	KO39/KO39	KO/KO	2017-09-21	200	402.9	1165	30	2.89
565	2015-07-21	M	((KO39xwt)N3)F2	F5(N3)	KO39/KO39	KO/KO	2016-02-25	219	412.7	1734	78	4.2
117	2014-01-09	M	(KO39xwt)x(KO39xKO39)		KO39/KO39	KO/KO	2015-04-14	225	420.6	2067	134	4.91
47	2016-03-19	M	(KO39xwt)x(KO39xKO39)	F8(N1)	KO39/KO39	KO/KO	2016-10-31	226	250.8	1576	88	6.28
738	2017-02-05	M	(KO39xwt)x (KO39xKO39)	F10(N1)	KO39/KO39	KO/KO	2017-09-21	228	374.1	1933	81	5.17
398	2016-09-16	M	(KO39xwt)x (KO39xKO39)	F9(N1)	KO39/KO39	KO/KO	2017-05-04	230	380.7	2054	98	5.4
414	2017-11-30	M	(KO39xwt)x (KO39xKO39)	F12(N1)	KO39/KO39	KO/KO	2018-08-02	245	381.9	1927	68	5.05
873	2017-04-02	M	(KO39xwt)x(KO39xKO39)	F11(N1)	KO39/KO39	KO/KO	2017-12-18	260	363.8	1921	43	5.28
642-6	2018-04-02	M	(KO39xwt)x (KO39xKO39)	F13(N1)	KO39/KO39	KO/KO	2018-12-19	261	420.2	1953	53	4.65
647	2015-09-29	M	F3(KO39xwt)	F5(N2)	KO39/KO39	KO/KO	2016-07-14	289	396.2	2174	140	5.49
414	2015-04-01	M	((KO39xwt)N2)F3	F5(N2xN1)	KO39/KO39	KO/KO	2016-01-28	302	456.6	1430	96	3.13
306	2014-04-02	M	(SHR x KO39)F2		KO39/KO39	KO/KO	2015-02-19	323	397.4	1796	163	4.52
330	2014-03-24	M	(SHR x KO39)F2		KO39/KO39	KO/KO	2015-02-19	332	366.4	1717	81	4.69
291	2015-01-18	M	(KO516xwt)x(KO39xKO516)		KO39/KO516	KO/KO	2015-04-14	86	289.6	2134	108	7.37
67	2014-07-26	M	(KO39xwt)x(KO39/KO516)		KO39/KO516	KO/KO	2014-10-22	88	252	1966	38	7.8
155-1	2014-03-08	M	KO516xKO39		KO516/KO39	KO/KO	2014-05-14	67	233.3	1420	44	6.09
158-4	2014-03-08	M	KO516xKO39		KO516/KO39	KO/KO	2014-05-14	67	208.4	1521	44	7.3
331	2013-09-29	M	508 x 514		KO516/KO39	KO/KO	2013-12-17	79	243	1715	61	7.06
160	2014-03-08	M	KO516xKO39		KO516/KO39	KO/KO	2014-08-05	150	370	2032	132	5.5
69	2014-07-26	M	(KO39xwt)x(KO39/KO516)		KO516/KO39	KO/KO	2015-03-05	222	400.3	1722	156	4.3
797-2	2018-06-09	M	(KO516xwt)F3	F13(N1)	KO516/KO516	KO/KO	2018-08-02	54	140.8	1172		8.32
808-3	2018-06-03	M	(KO516xwt)F3	F13(N1)	KO516/KO516	KO/KO	2018-08-02	60	170.5	1345		7.89
388	2016-09-17	M	(KO516xwt)x(KO516xKO516)	F6(N1)	KO516/KO516	KO/KO	2016-11-16	60	173.9	1446	8	8.32
390	2016-09-17	M	(KO516xwt)x(KO516xKO516)	F6(N1)	KO516/KO516	KO/KO	2016-11-16	60	172.7	1300	0.1	7.53
392	2016-09-17	M	(KO516xwt)x(KO516xKO516)	F6(N1)	KO516/KO516	KO/KO	2016-11-16	60	150.5	1024	0	6.8
382	2016-09-03	M	(KO516xwt)F3	F7(N1)	KO516/KO516	KO/KO	2016-11-03	61	174	1377	2	7.91
437	2016-10-05	M	(KO516xKO516)x(KO516xwt)	F7(N1)	KO516/KO516	KO/KO	2016-12-09	65	210.7	1435	19.38	6.81
438	2016-10-05	M	(KO516xKO516)x(KO516xwt)	F7(N1)	KO516/KO516	KO/KO	2016-12-09	65	199.7	1398	21.88	7
490	2016-11-08	M	(KO516xwt)F3	F7(N1)	KO516/KO516	KO/KO	2017-01-12	65	225	1479	54	6.57
492	2016-11-08	M	(KO516xwt)F3	F7(N1)	KO516/KO516	KO/KO	2017-01-12	65	230.9	1464	49	6.34
807-1	2019-03-14	M	(KO516xwt)F3	F15(N1)	KO516/KO516	KO/KO	2019-05-23	70	186.8	1239		6.63
808-2	2019-03-14	M	(KO516xwt)F3	F15(N1)	KO516/KO516	KO/KO	2019-05-23	70	225.3	1587		7.04
809-3	2019-03-14	M	(KO516xwt)F3	F15(N1)	KO516/KO516	KO/KO	2019-05-23	70	227	1619		7.13
811-5	2019-03-14	M	(KO516xwt)F3	F15(N1)	KO516/KO516	KO/KO	2019-05-23	70	192.7	1307		6.78
862	2017-03-29	M	(KO516xwt)x(KO516xwt)	F9(N1)	KO516/KO516	KO/KO	2017-06-07	70	236	1797	63	7.61
863	2017-03-29	M	(KO516xwt)x(KO516xwt)	F9(N1)	KO516/KO516	KO/KO	2017-06-07	70	215.6	1646	44	7.63
125	2014-10-06	M	(KO516xwt)F2		KO516/KO516	KO/KO	2014-12-16	71	203.1	1263		6.22
552-2	2018-03-01	M	(KO516xwt)F3	F10(N1)	KO516/KO516	KO/KO	2018-05-11	71	205.9	1506		7.31
899	2017-04-30	M	(KO516xwt)x(KO516xKO516)	F7(N1)	KO516/KO516	KO/KO	2017-07-11	72	204.8	1411	23	6.89
902	2017-04-30	M	(KO516xwt)x(KO516xKO516)	F7(N1)	KO516/KO516	KO/KO	2017-07-11	72	224.3	1674	61	7.46
955	2017-05-25	M	(KO516xwt)F3	F9(N1)	KO516/KO516	KO/KO	2017-08-08	75	260.9	1766	78	6.77
958	2017-05-25	M	(KO516xwt)F3	F9(N1)	KO516/KO516	KO/KO	2017-08-08	75	256.5	1801	53	7.02
602-1	2019-01-05	M	(KO516xwt)F3	F15(N1)	KO516/KO516	KO/KO	2019-03-20	75	239.4	1837	43	7.67
605-4	2019-01-05	M	(KO516xwt)F3	F15(N1)	KO516/KO516	KO/KO	2019-03-20	75	254.5	1708	21	6.71
502-2	2018-02-23	M	(KO516xwt)F3	F12(N1)	KO516/KO516	KO/KO	2018-05-11	77	215.6	1545		7.17
217-6	2018-09-19	M	(KO516xwt)F3	F14(N1)	KO516/KO516	KO/KO	2018-12-05	77	204.5	1706	18	8.34
974	2017-06-07	M	(KO516xwt)F3	F10(N1)	KO516/KO516	KO/KO	2017-08-25	79	251	1822	36	7.26
976	2017-06-07	M	(KO516xwt)F3	F10(N1)	KO516/KO516	KO/KO	2017-08-25	79	238.2	1846	53	7.75
618-2	2018-04-07	M	(KO516xwt)F3	F12(N1)	KO516/KO516	KO/KO	2018-06-26	80	262.5	1906		7.26
620-4	2018-04-07	M	(KO516xwt)F3	F12(N1)	KO516/KO516	KO/KO	2018-06-26	80	255.9	1619		6.33
507B	2015-06-22	M	(KO516xwt)x (KO516xKO516)	F3(N1)	KO516/KO516	KO/KO	2015-09-09	80	230.8	1442	19	6.25
92	2016-04-25	M	(KO516xwt)x(KO516xKO516)	F5(N1)	KO516/KO516	KO/KO	2016-07-14	80	255.8	1748	70	6.83
140	2016-05-19	M	(KO516xwt)F3	F7(N1)	KO516/KO516	KO/KO	2016-08-09	82	253.3	1613	73	6.37
160	2016-05-18	M	(KO516xwt)F3	F6(N1)	KO516/KO516	KO/KO	2016-08-09	83	282.1	1796	68	6.37
163	2016-05-18	M	(KO516xwt)F3	F6(N1)	KO516/KO516	KO/KO	2016-08-09	83	258	1760	65	6.82
165	2016-05-18	M	(KO516xwt)F3	F6(N1)	KO516/KO516	KO/KO	2016-08-09	83	259.4	1413	50	5.45
83	8.31.2014	M	(KO516xwt)F2		KO516/KO516	KO/KO	2014-11-25	86	275.1	2137	114	7.77
290	2015-01-18	M	(KO516xwt)x(KO39xKO516)		KO516/KO516	KO/KO	2015-04-14	86	289.6	1898	67	6.55
171	2016-05-14	M	(KO516xwt)x (KO516xKO516)	F6(N1)	KO516/KO516	KO/KO	2016-08-09	87	266.5	1656	42	6.21
610	2015-08-29	M	(KO516xSHR)F3	F5(N1)	KO516/KO516	KO/KO	2015-11-25	88	223	1699	111	7.62
132	2016-05-13	M	(KO516xwt)F3	F6(N1)	KO516/KO516	KO/KO	2016-08-09	88	291.2	1906	94	6.55
318	2015-02-01	M	(KO516xwt)x(KO516xwt)	F3(N1)	KO516/KO516	KO/KO	2015-04-30	88	264.6	1991	221	7.52
429	2017-12-12	M	(KO516xwt)F3	F11,5(N1)	KO516/KO516	KO/KO	2018-03-13	91	265.1	2073	68	7.82
431	2017-12-12	M	(KO516xwt)F3	F11,5(N1)	KO516/KO516	KO/KO	2018-03-13	91	284.9	2001	68	7.02
208	2014-12-03	M	(KO516xwt)F2		KO516/KO516	KO/KO	2015-03-05	92	250.4	1773	18	7.08
515	2016-11-07	M	(KO516xwt)F3	F7(N1)	KO516/KO516	KO/KO	2017-02-07	92	279.2	1710	49	6.12
908	2017-05-01	M	(KO516xwt)F3	F8.5(N1)	KO516/KO516	KO/KO	2017-08-08	99	282.2	1926	83	6.82
909	2017-05-01	M	(KO516xwt)F3	F8.5(N1)	KO516/KO516	KO/KO	2017-08-08	99	288	1829	42	6.35
911	2017-05-01	M	(KO516xwt)F3	F8.5(N1)	KO516/KO516	KO/KO	2017-08-08	99	267.7	1996	54	7.46
865	2017-03-29	M	(KO516xwt)x(KO516xwt)	F9(N1)	KO516/KO516	KO/KO	2017-08-08	132	341.7	1942	98	5.68
120	2014-10-06	M	(KO516xwt)F2		KO516/KO516	KO/KO	2015-02-19	136	321.3	965	119	3
124	2014-10-06	M	(KO516xwt)F2		KO516/KO516	KO/KO	2015-02-19	136	310.8	1651	364	5.31
903	2017-04-30	M	(KO516xwt)x(KO516xKO516)	F7(N1)	KO516/KO516	KO/KO	2017-09-21	144	316.7	2134	113	6.74
311	2015-01-29	M	F3(KO516xwt)	F3(N1)	KO516/KO516	KO/KO	2015-06-22	144	351.6	1651	90	4.7
574	2016-12-09	M	(KO516xwt)x(KO516xKO516)	F6(N1)	KO516/KO516	KO/KO	2017-05-04	146	333.2	1973	116	5.92
575	2016-12-09	M	(KO516xwt)x(KO516xKO516)	F6(N1)	KO516/KO516	KO/KO	2017-05-04	146	302.7	1824	97	6.03
440	2016-10-05	M	(KO516xKO516)x(KO516xwt)	F7(N1)	KO516/KO516	KO/KO	2017-03-02	148	235.8	1722	110	7.3
240	2016-07-15	M	(KO516xwt)x(KO516xKO516)	F5(N1)	KO516/KO516	KO/KO	2016-12-19	157	354.4	1977	95	5.58
129	9.28.14	M	(KO516xwt)F2		KO516/KO516	KO/KO	2015-03-05	158	343.1	1678	163	4.89
858	2017-04-03	M	(KO516xwt)x(KO516xKO516)	F7(N1)	KO516/KO516	KO/KO	2017-09-21	171	218.6	1929	95	8.82
180	2014-11-07	M	(KO516xwt)F2	F2(N1)	KO516/KO516	KO/KO	2015-04-30	174	380.5	2125	195	5.58
181	2014-11-07	M	(KO516xwt)F2	F2(N1)	KO516/KO516	KO/KO	2015-04-30	174	375.4	1793	208	4.78
785	2017-03-02	M	(KO516xwt)x(KO516xKO516)	F6(N1)	KO516/KO516	KO/KO	2017-08-25	176	308.4	2083	141	6.75
508B	2015-06-22	M	(KO516xwt)x (KO516xKO516)	F3(N1)	KO516/KO516	KO/KO	2016-01-14	206	373.1	1578	54	4.23
945	2016-02-14	M	(KO516xwt)x(KO516xKO516)	F5(N1)	KO516/KO516	KO/KO	2016-09-19	218	325.1	1544	65	4.75
947	2016-02-14	M	(KO516xwt)x(KO516xKO516)	F5(N1)	KO516/KO516	KO/KO	2016-09-19	218	303.7	1658	95	5.46
817	2015-12-14	M	(K516xwt)x(KO516xKO516)	F4(N1)	KO516/KO516	KO/KO	2016-08-17	247	431.1	2000	32	4.64
363	2015-03-19	M	(KO516xwt)x(KO516xKO516)	F3(N1)	KO516/KO516	KO/KO	2015-12-07	263	434.4	1710		3.94
386	2016-09-17	M	(KO516xwt)x(KO516xKO516)	F6(N1)	KO516/KO516	KO/KO	2017-06-07	263	376.3	1846	50	4.91
577	2015-08-10	M	(KO516xwt)x (KO516xKO516)	F4(N1)	KO516/KO516	KO/KO	2016-05-05	269	382.8	1784		4.66
172	2016-05-14	M	(KO516xwt)x (KO516xKO516)	F6(N1)	KO516/KO516	KO/KO	2017-03-02	291	308.5	1343	70	4.35
91	2016-04-25	M	(KO516xwt)x(KO516xKO516)	F5(N1)	KO516/KO516	KO/KO	2017-06-07	408	329.2	1315	34	3.99
132	9.28.14	M	(KO516xwt)F2	F2(N1)	KO516/KO516	KO/KO	2015-12-15	443	441.6	1099	30	2.49
564-1	2018-03-12	M	(KO8xwt)F3	F12(N1)	KO8/KO8	KO/KO	2018-05-11	60	209.5	1710		8.16
333	2016-09-01	M	(KO8xwt)x(KO8xKO8)	F6(N1)	KO8/KO8	KO/KO	2016-10-31	60	202.4	1334	3	6.59
432	2016-10-10	M	(KO8xwt)x(KO8xKO8)	F8(N1)	KO8/KO8	KO/KO	2016-12-09	60	157.1	1091	0.02	6.94
326	2016-09-07	M	(KO8xwt)F3	F7.5(N1)	KO8/KO8	KO/KO	2016-11-07	61	136.8	927	0	6.78
339	2016-09-07	M	(KO8xwt)F3	F8(N1)	KO8/KO8	KO/KO	2016-11-07	61	167.4	1443	0.4	8.62
342	2016-09-07	M	(KO8xwt)F3	F8(N1)	KO8/KO8	KO/KO	2016-11-07	61	175.7	1363	0.5	7.76
288	2016-07-06	M	(KO8xwt)x(KO8xKO8)	F8(N1)	KO8/KO8	KO/KO	2016-09-05	61	203.6	1352	14	6.64
358	2015-02-26	M	(KO8xwt)x(KO8xKO8)	F4(N1)	KO8/KO8	KO/KO	2015-04-30	63	230.2	1963	23	8.53
189	2017-08-20	M	(KO516xwt)F3	F10(N1)	KO8/KO8	KO/KO	2017-10-24	65	224	1296	4	5.79
302	2015-01-05	M	(KO8xwt)x(KO8xKO8)		KO8/KO8	KO/KO	2015-03-12	66	217.8	1667	22	7.65
841	2019-03-14	M	(KO8xKO8)x(KO8xwt)	F16(N1)	KO8/KO8	KO/KO	2019-05-23	70	183.6	1415		7.71
760-1	2019-02-21	M	(KO8xwt)F3	F16(N1)	KO8/KO8	KO/KO	2019-05-02	70	225.1	1722	48	7.65
2	2014-06-22	M	(KO8/wt)x(KO8 x KO8)		KO8/KO8	KO/KO	2014-09-02	72	264.2	1782	108	6.74
33	2017-07-02	M	(KO8xwt)F3	F10(N1)	KO8/KO8	KO/KO	2017-09-12	72	232.1	1579	28	6.8
34	2017-07-02	M	(KO8xwt)F3	F10(N1)	KO8/KO8	KO/KO	2017-09-12	72	233.5	1653	30	7.08
35	2017-07-02	M	(KO8xwt)F3	F10(N1)	KO8/KO8	KO/KO	2017-09-12	72	249.7	1599	19	6.4
74	2017-07-16	M	(KO8xwt)F3	F10(N1)	KO8/KO8	KO/KO	2017-09-26	72	208.8	1297	16	6.21
75	2017-07-16	M	(KO8xwt)F3	F10(N1)	KO8/KO8	KO/KO	2017-09-26	72	220.2	1476	13	6.7
708-5	2019-01-27	M	(KO8xwt)F3	F15(N1)	KO8/KO8	KO/KO	2019-04-10	73	260.3	1834	15	7.05
651-1	2019-01-12	M	(KO8xwt)F3	F15(N1)	KO8/KO8	KO/KO	2019-03-27	74	212.1	1667	31	7.86
718	2015-11-15	M	(KO8xwt)x (KO8xKO8)	F5(N1)	KO8/KO8	KO/KO	2016-01-28	74	276.2	1660	87	6.01
664-7	2018-04-13	M	(KO8xwt)x(KO8xKO8)	F11(N1)	KO8/KO8	KO/KO	2018-06-26	74	256.6	1477	20	5.76
780	2017-03-02	M	(KO516xwt)F3	F9(N1)	KO8/KO8	KO/KO	2017-05-16	75	241.6	1481	15	6.13
924-1	2019-04-26	M	(KO8xwt)F3	F16(N1)	KO8/KO8	KO/KO	2019-07-11	76	253.7	1872	35	7.38
503	2015-05-31	M	(KO8xwt)x(KO8xKO8)	F5(3xN1+F1)	KO8/KO8	KO/KO	2015-08-17	78	290.6	641	0	2.21
254-5	2018-10-01	M	(KO8xwt)F3	F14(N1)	KO8/KO8	KO/KO	2018-12-19	79	241.5	1886	16	7.81
256-7	2018-10-01	M	(KO8xwt)F3	F14(N1)	KO8/KO8	KO/KO	2018-12-19	79	221.8	1777	25	8.01
4	2017-06-24	M	(KO8xwt)F3	F10(N1)	KO8/KO8	KO/KO	2017-09-12	80	223.9	1705	43	7.62
7	2017-06-24	M	(KO8xwt)F3	F10(N1)	KO8/KO8	KO/KO	2017-09-12	80	223.6	1367	9	6.11
180	2017-08-21	M	(KO8xwt)x(KO8xKO8)	F10(N1)	KO8/KO8	KO/KO	2017-11-09	80	259.3	1820	53.5	7.02
452	2015-05-09	M	(KO8xwt)x(KO8xKO8)	F5(N1)	KO8/KO8	KO/KO	2015-07-29	81	316.6	2387	260	7.54
453	2015-05-09	M	(KO8xwt)x(KO8xKO8)	F5(N1)	KO8/KO8	KO/KO	2015-07-29	81	329.4	2302	250	6.99
274	2014-12-14	M	F3(KO8xwt)		KO8/KO8	KO/KO	2015-03-05	81	205.7	1619	63	7.87
891	2017-04-20	M	(KO8xwt)F3	F9,5(N1)	KO8/KO8	KO/KO	2017-07-11	82	239.6	1807	60	7.54
695	2015-10-24	M	(KO8xwt)x (KO8xKO8)	F6(2xN1+F1)	KO8/KO8	KO/KO	2016-01-14	82	287.9	1919	117	6.67
697	2015-10-24	M	(KO8xwt)x (KO8xKO8)	F6(2xN1+F1)	KO8/KO8	KO/KO	2016-01-14	82	266.8	1653	51	6.2
328	2015-01-22	M	(KO8xwt)x(KO8xwt)		KO8/KO8	KO/KO	2015-04-14	82	282.3	1999	120	7.08
685	2015-10-22	M	(KO8xwt)F3	F5(N1)	KO8/KO8	KO/KO	2016-01-14	84	277.9	1552	53	5.58
759	2017-02-08	M	(KO8xwt)F3	F9(N1)	KO8/KO8	KO/KO	2017-05-04	85	248.6	1842	49	7.41
17	2016-03-15	M	(KO8xwt)F3	F6(N1)	KO8/KO8	KO/KO	2016-06-09	86	269.5	1633	70	6.06
359	2015-02-26	M	(KO8xwt)x(KO8xKO8)	F4(N1)	KO8/KO8	KO/KO	2015-05-27	90	301.1	2457	405	8.16
791	2017-03-05	M	(KO8xwt)x(KO8xKO8)	F9(N1)	KO8/KO8	KO/KO	2017-06-07	94	287.3	2143	88	7.46
619	2015-09-09	M	(KO8xwt)x(KO8xKO8)	F6(3xN1+F1)	KO8/KO8	KO/KO	2015-12-15	97	333	2067	115	6.21
340	2015-02-25	M	(KO8xwt)F3	F3(N1)	KO8/KO8	KO/KO	2015-06-03	98	274.4	1905	118	6.94
768	2017-02-19	M	(KO8xwt)F3	?F10(N1)	KO8/KO8	KO/KO	2017-06-07	108	343.7	1884	108	5.48
67	2019-04-22	M	(KO8xKO8)x(KO8xwt)	F13(N1)	KO8/KO8	KO/KO	2019-08-14	114	300.5	1609	40	5.35
19	2014-02-04	M	(SHR x 516)F2		KO8/KO8	KO/KO	2014-06-03	119	308	1790	124	5.81
22	2014-02-04	M	(SHR x 516)F2		KO8/KO8	KO/KO	2014-06-03	119	320	1890	127	5.91
546	2015-06-24	M	(KO8xwt)F3	F5(N1)	KO8/KO8	KO/KO	2015-10-22	120	308.3	1875	135	6.08
101	2017-07-24	M	(KO8xwt)x(KO8xKO8)	F10(N1)	KO8/KO8	KO/KO	2017-11-23	122	321.21	2087	47	6.5
788	2015-12-20	M	(KO8xwt)x(KO8xKO8)	F6(3xN1+F1)	KO8/KO8	KO/KO	2016-04-21	123	357.8	613	0	1.71
385	2015-03-13	M	(KO8xwt)F3	F4(N1)	KO8/KO8	KO/KO	2015-07-16	125	377.6	2158	169	5.72
298	2015-01-05	M	(KO8xwt)x(KO8xKO8)	F4(N1)	KO8/KO8	KO/KO	2015-05-27	142	326.9	2424	735	7.42
658-1	2018-04-13	M	(KO8xwt)x(KO8xKO8)	F11(N1)	KO8/KO8	KO/KO	2018-09-20	160	351.4	2132	81	6.07
819	2017-03-03	M	(KO516xwt)F3	F9(N1)	KO8/KO8	KO/KO	2017-08-25	175	327.8	1948	113	5.94
513	2015-06-13	M	(KO8xwt)F3	F4(N1)	KO8/KO8	KO/KO	2015-12-07	177	429.9	2312		5.38
433	2016-10-10	M	(KO8xwt)x(KO8xKO8)	F8(N1)	KO8/KO8	KO/KO	2017-04-11	182	316.5	1807	75	5.71
790	2017-03-05	M	(KO8xwt)x(KO8xKO8)	F9(N1)	KO8/KO8	KO/KO	2017-09-12	191	381.9	2008	83	5.26
504	2015-05-31	M	(KO8xwt)x(KO8xKO8)	F5(3xN1+F1)	KO8/KO8	KO/KO	2015-12-15	198	399	1901	88	4.76
367	2014-03-28	M	(SHR x KO8)F2		KO8/KO8	KO/KO	2014-10-22	208	397	2063	143	5.2
455	2015-05-09	M	(KO8xwt)x(KO8xKO8)	F5(N1)	KO8/KO8	KO/KO	2015-12-07	212	422.4	2369		5.61
163	2017-08-18	M	(KO8xwt)x(KO8xKO8)	F10(N1)	KO8/KO8	KO/KO	2018-03-22	216	404	1910	57	4.73
527	2015-06-22	M	(KO8xwt)x (KO8xKO8)	F5(2xN1+F1)	KO8/KO8	KO/KO	2016-02-11	234	396.9	1582	60	3.99
239	2014-11-27	M	(KO8xKO8)x(KO8xwt)	F4(2xN1xF1)	KO8/KO8	KO/KO	2015-07-29	244	413.3	1714	81	4.15
911A	2016-02-02	M	(KO8xwt)x(KO8xKO8)	F5(N1)	KO8/KO8	KO/KO	2016-10-03	244	397.2	1858	74	4.68
188	2014-10-18	M	(KO8xwt)x(KO8xKO8)	F3(N1)	KO8/KO8	KO/KO	2015-06-22	247	421.9	1760	90	4.17
605	2015-08-25	M	(KO8xwt)x(KO8xKO8)	F6(N1)	KO8/KO8	KO/KO	2016-05-05	254	435.2	1014		2.33
181	2017-08-21	M	(KO8xwt)x(KO8xKO8)	F10(N1)	KO8/KO8	KO/KO	2018-05-11	263	342.6	1696	90	4.95
103	2014-03-09	M	(KO8xKO8)x(KO8xwt)	F3(N1)	KO8/KO8	KO/KO	2015-05-27	266	375.1	1894	254	5.05
519	2014-05-19	M	(SHR x KO8)F2		KO8/KO8	KO/KO	2015-03-05	290	380.2	1730	169	4.55
863	2016-01-08	M	(KO8xwt)x(KO8xKO8)	F7(N1)	KO8/KO8	KO/KO	2016-11-07	304	393.2	2144	63	5.45
299	2015-01-05	M	(KO8xwt)x(KO8xKO8)	F4(N1)	KO8/KO8	KO/KO	2015-12-07	336	443.5	2304		5.2
494B	2015-05-14	M	(KO8xwt)x(KO8xKO8)	F4(N1)	KO8/KO8	KO/KO	2016-05-05	357	414.6	1452		3.5
698	2015-10-24	M	(KO8xwt)x (KO8xKO8)	F6(2xN1+F1)	KO8/KO8	KO/KO	2016-11-07	380	388	1634	65	4.21
336	2016-09-01	M	(KO8xwt)x(KO8xKO8)	F6(N1)	KO8/KO8	KO/KO	2017-09-21	385	390.4	1960	82	5.02
8	2014-06-19	M	(KO2 x SHR)F2		wt/KO2	KO/wt	2014-09-02	75	240.9	2710	220	11.25
405	2015-03-25	M	(KO2xwt)x(KO2xKO8)	F4(3xF1xN1)	wt/KO2	KO/wt	2015-06-22	89	274.4	2777	375	10.12
545	2014-05-13	M	(KO2 x SHR)F2		wt/KO2	KO/wt	2014-09-02	112	302.8	2893	310	9.55
524	2014-05-08	M	(KO2 x KO8)F1		wt/KO2	KO/wt	2014-09-02	117	291.2	2994	320	10.28
447	2015-05-01	M	(KO2xwt)x(KO2xKO2)	F4(F1)	wt/KO2	KO/wt	2016-05-05	370	444.5	3685	275	8.29
257	2016-07-15	M	(KO39xwt)FX	F7(N3)	wt/KO39	KO/wt	2016-09-12	59	212.4	2132	73	10.04
312	2016-07-22	M	(KO39xwt)x (KO39xKO39)	F6B(N2)	wt/KO39	KO/wt	2016-09-19	59	164.9	1794	9	10.88
264	2016-07-14	M	(KO39xwt)x(KO39xKO39)	F8(N1)	wt/KO39	KO/wt	2016-09-12	60	237	2586	81	10.91
350	2016-09-01	M	(KO39xwt)x(KO39xKO39)	F9(N1)	wt/KO39	KO/wt	2016-10-31	60	171.2	2212	14	12.92
909-1	2019-04-22	M	(KO39xwt)x (KO39xKO39)	F14(N1+N3)	wt/KO39	KO/wt	2019-06-25	64	221	2956		13.38
918-2	2019-04-22	M	(KO39xwt)x (KO39xKO39)	F14(N1+N3)	wt/KO39	KO/wt	2019-06-25	64	193.4	2660		13.75
919-3	2019-04-22	M	(KO39xwt)x (KO39xKO39)	F14(N1+N3)	wt/KO39	KO/wt	2019-06-25	64	192.6	2526		13.12
921-1	2019-04-22	M	(KO39xwt)F3	F16(N3)	wt/KO39	KO/wt	2019-06-25	64	204.6	2620		12.81
216	2016-06-12	M	(KO39xwt)x(KO39xKO39)	F8(N1)	wt/KO39	KO/wt	2016-08-17	66	246	2829	50	11.51
770	2015-11-21	M	(KO39xwt)F3	F6(N3)	wt/KO39	KO/wt	2016-01-28	68	233.2	2778	160	11.91
752-2	2018-05-25	M	(KO39xwt)F3	F13(N3)	wt/KO39	KO/wt	2018-08-02	69	207.9	2564		12.33
287	2015-02-02	M	F3(KO39xwt)		wt/KO39	KO/wt	2015-04-14	71	237	2741	130	11.57
328	2014-03-24	M	(SHR x KO39)F2		wt/KO39	KO/wt	2014-06-03	71	205	2350	55	11.46
467-2	2018-11-27	M	(KO39xwt)F3	F16(N3)	wt/KO39	KO/wt	2019-02-06	71	258	2980	238	11.55
489-5	2018-11-26	M	(KO39xwt)F3	F14(N3)	wt/KO39	KO/wt	2019-02-06	72	267.3	3080	250	11.52
876-3	2018-07-09	M	(KO39xwt)F3	F15(N3)	wt/KO39	KO/wt	2018-09-20	73	262.4	3214	338	12.25
729-3	2019-02-02	M	(KO39xwt)F3	F16(N3)	wt/KO39	KO/wt	2019-04-17	74	241.3	2825	37	11.71
730-4	2019-02-02	M	(KO39xwt)F3	F16(N3)	wt/KO39	KO/wt	2019-04-17	74	246.1	3033	285	12.32
865-2	2018-06-22	M	(KO39xwt)x (KO39xKO39)	F13(N1)	wt/KO39	KO/wt	2018-09-04	74	228.9	2948	68	12.88
866-3	2018-06-22	M	(KO39xwt)x (KO39xKO39)	F13(N1)	wt/KO39	KO/wt	2018-09-04	74	256.4	2998	93	11.69
68	2017-07-12	M	(KO39xwt)x (KO39xKO39)	F11(N1)	wt/KO39	KO/wt	2017-09-26	76	235.4	2752	125	11.69
945	2017-05-05	M	(KO39xwt)F3	F10(N3)	wt/KO39	KO/wt	2017-07-20	76	244.3	2854	80	11.68
330	2013-09-29	M	508 x 514		wt/KO39	KO/wt	2013-12-17	79	253	2904	283	11.48
349-1	2018-10-28	M	(KO39xwt)F3	F16(N3)	wt/KO39	KO/wt	2019-01-16	80	234.4	2763	195	11.79
631-3	2018-04-07	M	(KO39xwt)x (KO39xKO39)	F13(N1)	wt/KO39	KO/wt	2018-06-26	80	259.7	3127		12.04
763-2	2018-05-14	M	(KO39xwt)F3	F13(N3)	wt/KO39	KO/wt	2018-08-02	80	239	2903		12.15
265	2016-07-14	M	(KO39xwt)x(KO39xKO39)	F8(N1)	wt/KO39	KO/wt	2016-10-03	81	251.6	2560	225	10.17
267	2014-12-14	M	(KO39xwt)x(KO39xKO39)		wt/KO39	KO/wt	2015-03-05	81	271.6	2929	128	10.78
78	2014-08-02	M	(KO39xKO39)x(KO39/wt)		wt/KO39	KO/wt	2014-10-22	81	229.3	2918	330	12.73
142	9.25.14	M	(KO39xwt)x(KO39xKO39)		wt/KO39	KO/wt	2014-12-16	82	272.1	3258		11.97
773	2015-11-21	M	(KO39xwt)F3	F6(N3)	wt/KO39	KO/wt	2016-02-11	82	280.9	3081	225	10.97
591-1	2018-12-08	M	(KO39xwt)x (KO39xKO39)	F14(N1+N3)	wt/KO39	KO/wt	2019-02-28	82	263.5	2993	205	11.36
187	2016-05-26	M	(KO39xwt)F3	F7(N3)	wt/KO39	KO/wt	2016-08-17	83	272.7	2909	254	10.67
319	2014-04-02	M	(SHR x KO39)F2		wt/KO39	KO/wt	2014-06-24	83	288	3017	278	10.49
722-1	2019-02-07	M	(KO39xwt)F3	F14(N3) x F13(N1)	wt/KO39	KO/wt	2019-05-02	84	294.8	3102	255	10.52
381-1	2018-10-21	M	(KO39xwt)x (KO39xKO39)	F14(N1xN3)	wt/KO39	KO/wt	2019-01-16	87	239.1	3006	225	12.57
323	2017-10-20	M	(KO39xwt)F3	F12(N3)	wt/KO39	KO/wt	2018-01-16	88	255.9	2930	180	11.45
736	2017-02-05	M	(KO39xwt)x (KO39xKO39)	F10(N1)	wt/KO39	KO/wt	2017-05-04	88	235.7	2873	166	12.19
737	2017-02-05	M	(KO39xwt)x (KO39xKO39)	F10(N1)	wt/KO39	KO/wt	2017-05-04	88	265.5	3113	184	11.73
66	2014-07-26	M	(KO39xwt)x(KO39/KO516)		wt/KO39	KO/wt	2014-10-22	88	282.8	3028	122	10.71
435	2015-04-16	M	((KO39xwt)N1)F4	F5(N1)	wt/KO39	KO/wt	2015-07-16	91	338.6	3042	360	8.98
843	2017-03-08	M	(KO39xwt)F3	F10(N3)	wt/KO39	KO/wt	2017-06-07	91	278.8	3018	270	10.82
845	2017-03-08	M	(KO39xwt)F3	F10(N3)	wt/KO39	KO/wt	2017-06-07	91	279.8	3083	245	11.02
201-2	2018-09-02	M	(KO39xwt)x (KO39xKO39)	F14(N1)	wt/KO39	KO/wt	2018-12-05	94	295.3	3118	238	10.56
883	2013-09-01	M	SHR x 514		wt/KO39	KO/wt	2013-12-17	107	320	3074	285	9.61
885	2013-09-01	M	SHR x 514		wt/KO39	KO/wt	2013-12-17	107	282	2914	232	10.33
886	2013-09-01	M	SHR x 514		wt/KO39	KO/wt	2013-12-17	107	296	2591	186	8.75
600-1	2018-03-25	M	(KO39xwt)F3	F14(N3)	wt/KO39	KO/wt	2018-07-10	107	270.3	2951	315	10.92
419	2017-11-30	M	(KO39xwt)F3	F12(N3)	wt/KO39	KO/wt	2018-03-28	118	331.6	3286	243	9.91
420	2017-11-30	M	(KO39xwt)F3	F12(N3)	wt/KO39	KO/wt	2018-03-28	118	320.9	3127	315	9.74
224	2014-11-15	M	BC2(KO39xwt)xBC2(KO39xwt)		wt/KO39	KO/wt	2015-03-20	124	328.2	2960	188	9.02
304	2014-04-02	M	(SHR x KO39)F2		wt/KO39	KO/wt	2014-08-05	125	346	3008	305	8.69
406	2017-11-23	M	(KO39xwt)F3	F11(N3)	wt/KO39	KO/wt	2018-04-05	133	310	3212	338	10.36
781	2015-12-09	M	(KO39xwt)x (KO39xKO39)	F7(N1)	wt/KO39	KO/wt	2016-04-21	134	362.8	3277	225	9.03
305	2014-04-02	M	(SHR x KO39)F2		wt/KO39	KO/wt	2014-09-02	153	365.3	3221	330	8.82
593	2015-08-23	M	(KO39xwt)x(KO39xKO39)	F6(N1)	wt/KO39	KO/wt	2016-01-28	158	368.9	3188	260	8.64
919	2016-02-03	M	(KO39xwt)F3	F6(N3)	wt/KO39	KO/wt	2016-07-14	162	382.2	3165	305	8.28
228	2014-11-15	M	N2(KO39xwt)xN2(KO39xwt)	F3(N2)	wt/KO39	KO/wt	2015-04-30	166	333.5	2858	420	8.57
410	2017-11-23	M	(KO39xwt)x (KO39xKO39)	F12(N1)	wt/KO39	KO/wt	2018-05-11	169	344.3	3208	260	9.32
418	2015-03-24	M	((KO39xwt)N1)F4	F5(N1)	wt/KO39	KO/wt	2015-09-09	169	359.5	2999	276	8.34
630	2015-09-15	M	(KO39xwt)x(KO39xKO39)	F6(N1)	wt/KO39	KO/wt	2016-03-29	196	408.7	3466		8.48
564	2015-07-21	M	((KO39xwt)N3)F2	F5(N3)	wt/KO39	KO/wt	2016-02-25	219	397.6	3021	225	7.6
389	2016-09-17	M	(KO516xwt)x(KO516xKO516)	F6(N1)	wt/KO516	KO/wt	2016-11-16	60	170.3	2241	24	13.16
391	2016-09-17	M	(KO516xwt)x(KO516xKO516)	F6(N1)	wt/KO516	KO/wt	2016-11-16	60	152.7	2007	17	13.14
806-1	2018-06-03	M	(KO516xwt)F3	F13(N1)	wt/KO516	KO/wt	2018-08-02	60	179.8	2202		12.25
380	2016-09-03	M	(KO516xwt)F3	F7(N1)	wt/KO516	KO/wt	2016-11-03	61	203.4	2364	29	11.62
489	2016-11-08	M	(KO516xwt)F3	F7(N1)	wt/KO516	KO/wt	2017-01-12	65	230.7	2797	116	12.12
491	2016-11-08	M	(KO516xwt)F3	F7(N1)	wt/KO516	KO/wt	2017-01-12	65	224.8	2782	124	12.38
813-7	2019-03-14	M	(KO516xwt)F3	F15(N1)	wt/KO516	KO/wt	2019-05-23	70	197.1	2467		12.52
551-1	2018-03-01	M	(KO516xwt)F3	F10(N1)	wt/KO516	KO/wt	2018-05-11	71	221.3	2705		12.22
553-3	2018-03-01	M	(KO516xwt)F3	F10(N1)	wt/KO516	KO/wt	2018-05-11	71	214.3	2578		12.03
900	2017-04-30	M	(KO516xwt)x(KO516xKO516)	F7(N1)	wt/KO516	KO/wt	2017-07-11	72	207	2742	190	13.25
901	2017-04-30	M	(KO516xwt)x(KO516xKO516)	F7(N1)	wt/KO516	KO/wt	2017-07-11	72	197.9	2659	95	13.44
956	2017-05-25	M	(KO516xwt)F3	F9(N1)	wt/KO516	KO/wt	2017-08-08	75	268.1	3044	110	11.35
604-3	2019-01-05	M	(KO516xwt)F3	F15(N1)	wt/KO516	KO/wt	2019-03-20	75	254.4	3040	200	11.95
501-1	2018-02-23	M	(KO516xwt)F3	F12(N1)	wt/KO516	KO/wt	2018-05-11	77	241.4	2890		11.97
93	2016-04-25	M	(KO516xwt)x(KO516xKO516)	F5(N1)	wt/KO516	KO/wt	2016-07-14	80	251.5	2944	170	11.71
506B	2015-06-22	M	(KO516xwt)x (KO516xKO516)	F3(N1)	wt/KO516	KO/wt	2015-09-09	80	259.7	2807	250	10.81
617-1	2018-04-07	M	(KO516xwt)F3	F12(N1)	wt/KO516	KO/wt	2018-06-26	80	246.5	3000		12.17
161	2016-05-18	M	(KO516xwt)F3	F6(N1)	wt/KO516	KO/wt	2016-08-09	83	241.9	2784	187	11.51
164	2016-05-18	M	(KO516xwt)F3	F6(N1)	wt/KO516	KO/wt	2016-08-09	83	256.4	2890	266	11.27
82	8.31.2014	M	(KO516xwt)F2		wt/KO516	KO/wt	2014-11-25	86	253.1	3005	375	11.87
134	2016-05-13	M	(KO516xwt)F3	F6(N1)	wt/KO516	KO/wt	2016-08-09	88	264.7	2864	173	10.82
68	2014-07-26	M	(KO39xwt)x(KO39/KO516)		wt/KO516	KO/wt	2014-10-22	88	285.1	2970	293	10.42
432	2017-12-12	M	(KO516xwt)F3	F11,5(N1)	wt/KO516	KO/wt	2018-03-13	91	276.7	2871	273	10.38
206	2014-12-03	M	(KO516xwt)F2		wt/KO516	KO/wt	2015-03-05	92	272.4	2908	338	10.68
514	2016-11-07	M	(KO516xwt)F3	F7(N1)	wt/KO516	KO/wt	2017-02-07	92	323.2	2949	280	9.12
910	2017-05-01	M	(KO516xwt)F3	F8.5(N1)	wt/KO516	KO/wt	2017-08-08	99	265.4	2613	243	9.85
121	2014-10-06	M	(KO516xwt)F2		wt/KO516	KO/wt	2015-02-19	136	352	2988	585	8.49
310	2015-01-29	M	F3(KO516xwt)	F3(N1)	wt/KO516	KO/wt	2015-06-22	144	372.3	2931	390	7.87
569	2016-12-09	M	(KO516xwt)x(KO516xKO516)	F6(N1)	wt/KO516	KO/wt	2017-05-04	146	325.7	3170	233	9.73
182	2014-11-07	M	(KO516xwt)F2	F2(N1)	wt/KO516	KO/wt	2015-04-30	174	345.7	3072	510	8.89
509B	2015-06-22	M	(KO516xwt)x (KO516xKO516)	F3(N1)	wt/KO516	KO/wt	2016-01-14	206	400.6	3074	235	7.67
364	2015-03-19	M	(KO516xwt)x(KO516xKO516)	F3(N1)	wt/KO516	KO/wt	2015-12-07	263	453.9	3236	315	7.13
578	2015-08-10	M	(KO516xwt)x (KO516xKO516)	F4(N1)	wt/KO516	KO/wt	2016-05-05	269	403.7	3360		8.32
128	9.28.14	M	(KO516xwt)F2	F2(N1)	wt/KO516	KO/wt	2015-12-15	443	446.3	3245	240	7.27
334	2016-09-01	M	(KO8xwt)x(KO8xKO8)	F6(N1)	wt/KO8	KO/wt	2016-10-31	60	199	2396	16	12.04
335	2016-09-01	M	(KO8xwt)x(KO8xKO8)	F6(N1)	wt/KO8	KO/wt	2016-10-31	60	205.1	2517	20	12.27
289	2016-07-06	M	(KO8xwt)x(KO8xKO8)	F8(N1)	wt/KO8	KO/wt	2016-09-05	61	186.3	2422	60	13
340	2016-09-07	M	(KO8xwt)F3	F8(N1)	wt/KO8	KO/wt	2016-11-07	61	180.1	2013	34	11.18
341	2016-09-07	M	(KO8xwt)F3	F8(N1)	wt/KO8	KO/wt	2016-11-07	61	140.6	1673	2	11.9
357	2015-02-26	M	(KO8xwt)x(KO8xKO8)	F4(N1)	wt/KO8	KO/wt	2015-04-30	63	230.9	2714	280	11.75
191	2017-08-20	M	(KO516xwt)F3	F10(N1)	wt/KO8	KO/wt	2017-10-24	65	230	2839	63	12.34
301	2015-01-05	M	(KO8xwt)x(KO8xKO8)		wt/KO8	KO/wt	2015-03-12	66	243.5	2774	90	11.39
761-2	2019-02-21	M	(KO8xwt)F3	F16(N1)	wt/KO8	KO/wt	2019-05-02	70	238.9	3007	125	12.59
3	2014-06-22	M	(KO8/wt)x(KO8 x KO8)		wt/KO8	KO/wt	2014-09-02	72	249	2858	173	11.48
76	2017-07-16	M	(KO8xwt)F3	F10(N1)	wt/KO8	KO/wt	2017-09-26	72	198.4	2494	62	12.57
77	2017-07-16	M	(KO8xwt)F3	F10(N1)	wt/KO8	KO/wt	2017-09-26	72	224.4	2566	60	11.43
707-4	2019-01-27	M	(KO8xwt)F3	F15(N1)	wt/KO8	KO/wt	2019-04-10	73	258.8	2962	245	11.45
719	2015-11-15	M	(KO8xwt)x (KO8xKO8)	F5(N1)	wt/KO8	KO/wt	2016-01-28	74	311.2	2993	230	9.62
779	2017-03-02	M	(KO516xwt)F3	F9(N1)	wt/KO8	KO/wt	2017-05-16	75	236.9	2594	40	10.95
928-5	2019-04-26	M	(KO8xwt)F3	F16(N1)	wt/KO8	KO/wt	2019-07-11	76	224.3	2857	275	12.74
502	2015-05-31	M	(KO8xwt)x(KO8xKO8)	F5(3xN1+F1)	wt/KO8	KO/wt	2015-08-17	78	283	2789	195	9.86
253-4	2018-10-01	M	(KO8xwt)F3	F14(N1)	wt/KO8	KO/wt	2018-12-19	79	251.3	3135	200	12.48
5	2017-06-24	M	(KO8xwt)F3	F10(N1)	wt/KO8	KO/wt	2017-09-12	80	243.5	2792	138	11.47
6	2017-06-24	M	(KO8xwt)F3	F10(N1)	wt/KO8	KO/wt	2017-09-12	80	213.2	2474	95	11.6
179	2017-08-21	M	(KO8xwt)x(KO8xKO8)	F10(N1)	wt/KO8	KO/wt	2017-11-09	80	262.2	2983	120	11.38
182	2017-08-21	M	(KO8xwt)x(KO8xKO8)	F10(N1)	wt/KO8	KO/wt	2017-11-09	80	251.7	2944	110	11.7
273	2014-12-14	M	F3(KO8xwt)		wt/KO8	KO/wt	2015-03-05	81	225	2755	248	12.24
454	2015-05-09	M	(KO8xwt)x(KO8xKO8)	F5(N1)	wt/KO8	KO/wt	2015-07-29	81	321.7	3166	375	9.84
329	2015-01-22	M	(KO8xwt)x(KO8xwt)		wt/KO8	KO/wt	2015-04-14	82	281.8	2939	367	10.43
696	2015-10-24	M	(KO8xwt)x (KO8xKO8)	F6(2xN1+F1)	wt/KO8	KO/wt	2016-01-14	82	279.7	2951	185	10.55
699	2015-10-24	M	(KO8xwt)x (KO8xKO8)	F6(2xN1+F1)	wt/KO8	KO/wt	2016-01-14	82	266	2722	190	10.23
890	2017-04-20	M	(KO8xwt)F3	F9,5(N1)	wt/KO8	KO/wt	2017-07-11	82	247.3	2692	155	10.89
402	2015-03-25	M	(KO2xwt)x(KO2xKO8)	F4(3xF1xN1)	wt/KO8	KO/wt	2015-06-22	89	277.4	2741	438	9.88
533	2014-05-08	M	(KO2 x KO8)F1		wt/KO8	KO/wt	2014-08-05	89	243	2893	274	11.92
792	2017-03-05	M	(KO8xwt)x(KO8xKO8)	F9(N1)	wt/KO8	KO/wt	2017-06-07	94	300.5	2990	320	9.95
618	2015-09-09	M	(KO8xwt)x(KO8xKO8)	F6(3xN1+F1)	wt/KO8	KO/wt	2015-12-15	97	330.8	3153	245	9.53
341	2015-02-25	M	(KO8xwt)F3	F3(N1)	wt/KO8	KO/wt	2015-06-03	98	288.5	2949	374	10.22
530	2014-05-08	M	(KO2 x KO8)F1		wt/KO8	KO/wt	2014-09-02	117	300.8	3079	290	10.24
18	2014-02-04	M	(SHR x 516)F2		wt/KO8	KO/wt	2014-06-03	119	297	3170	216	10.67
20	2014-02-04	M	(SHR x 516)F2		wt/KO8	KO/wt	2014-06-03	119	304	3070	245	10.1
543	2015-06-24	M	(KO8xwt)F3	F5(N1)	wt/KO8	KO/wt	2015-10-22	120	337.1	3077	383	9.13
787	2015-12-20	M	(KO8xwt)x(KO8xKO8)	F6(3xN1+F1)	wt/KO8	KO/wt	2016-04-21	123	330.8	3359	180	10.15
384	2015-03-13	M	(KO8xwt)F3	F4(N1)	wt/KO8	KO/wt	2015-07-16	125	360	3082	390	8.56
300	2015-01-05	M	(KO8xwt)x(KO8xKO8)	F4(N1)	wt/KO8	KO/wt	2015-05-27	142	332.3	3349	438	10.08
110	2016-05-09	M	(KO8xwt)x(KO8xKO8)	F7(2xN1+F1)	wt/KO8	KO/wt	2016-10-31	175	331	3027	290	9.15
820	2017-03-03	M	(KO516xwt)F3	F9(N1)	wt/KO8	KO/wt	2017-08-25	175	321.8	3103	245	9.64
514	2015-06-13	M	(KO8xwt)F3	F4(N1)	wt/KO8	KO/wt	2015-12-07	177	395.7	3464	398	8.75
793	2017-03-05	M	(KO8xwt)x(KO8xKO8)	F9(N1)	wt/KO8	KO/wt	2017-09-12	191	346.6	3229	233	9.32
366	2014-03-28	M	(SHR x KO8)F2		wt/KO8	KO/wt	2014-10-22	208	373.7	3225	480	8.63
3	2016-03-04	M	(KO8xwt)x(KO8xKO8)	F7(N1)	wt/KO8	KO/wt	2016-10-31	241	403.7	3747	370	9.28
187	2014-10-18	M	(KO8xwt)x(KO8xKO8)	F3(N1)	wt/KO8	KO/wt	2015-06-22	247	426.6	3159	375	7.41
189	2014-10-18	M	(KO8xwt)x(KO8xKO8)	F3(N1)	wt/KO8	KO/wt	2015-06-22	247	453.9	3314	405	7.3
602	2015-08-25	M	(KO8xwt)x(KO8xKO8)	F6(N1)	wt/KO8	KO/wt	2016-05-05	254	408.7	3532	305	8.64
518	2014-05-19	M	(SHR x KO8)F2		wt/KO8	KO/wt	2015-03-05	290	368	3273	375	8.89
798-3	2018-06-09	M	(KO516xwt)F3	F13(N1)	wt/wt	wt/wt	2018-08-02	54	143	1932		13.51
799-4	2018-06-09	M	(KO516xwt)F3	F13(N1)	wt/wt	wt/wt	2018-08-02	54	117.6	1692		14.39
565-2	2018-03-12	M	(KO8xwt)F3	F12(N1)	wt/wt	wt/wt	2018-05-11	60	215.4	2720		12.63
807-2	2018-06-03	M	(KO516xwt)F3	F13(N1)	wt/wt	wt/wt	2018-08-02	60	175.2	2426		13.85
325	2016-09-07	M	(KO8xwt)F3	F7.5(N1)	wt/wt	wt/wt	2016-11-07	61	174.3	2106	69	12.08
344	2016-09-07	M	(KO8xwt)F3	F8(N1)	wt/wt	wt/wt	2016-11-07	61	187.1	2339	40	12.5
383	2016-09-03	M	(KO516xwt)F3	F7(N1)	wt/wt	wt/wt	2016-11-03	61	222.2	2696	50	12.13
911-3	2019-04-22	M	(KO39xwt)x (KO39xKO39)	F14(N1+N3)	wt/wt	wt/wt	2019-06-25	64	218.6	2780		12.72
190	2017-08-20	M	(KO516xwt)F3	F10(N1)	wt/wt	wt/wt	2017-10-24	65	230	2859	125	12.43
156-2	2014-03-08	M	KO516xKO39		wt/wt	wt/wt	2014-05-14	67	201.4	2320	51	11.52
157-3	2014-03-08	M	KO516xKO39		wt/wt	wt/wt	2014-05-14	67	213.6	2453	54	11.48
751-1	2018-05-25	M	(KO39xwt)F3	F13(N3)	wt/wt	wt/wt	2018-08-02	69	223.1	2716		12.17
755-5	2018-05-25	M	(KO39xwt)F3	F13(N3)	wt/wt	wt/wt	2018-08-02	69	223.7	2887		12.91
861	2017-03-29	M	(KO516xwt)x(KO516xwt)	F9(N1)	wt/wt	wt/wt	2017-06-07	70	227	2948	155	12.99
810-4	2019-03-14	M	(KO516xwt)F3	F15(N1)	wt/wt	wt/wt	2019-05-23	70	217.3	2580		11.87
288	2015-02-02	M	F3(KO39xwt)		wt/wt	wt/wt	2015-04-14	71	258.2	2675	151	10.36
329	2014-03-24	M	(SHR x KO39)F2		wt/wt	wt/wt	2014-06-03	71	218	2520	72	11.56
469-4	2018-11-27	M	(KO39xwt)F3	F16(N3)	wt/wt	wt/wt	2019-02-06	71	244	2900	245	11.89
599-2	2018-12-19	M	(KO39xwt)F3	F16(N3)	wt/wt	wt/wt	2019-02-28	71	234	2817	198	12.04
600-3	2018-12-19	M	(KO39xwt)F3	F16(N3)	wt/wt	wt/wt	2019-02-28	71	229.4	2937	213	12.8
32	2017-07-02	M	(KO8xwt)F3	F10(N1)	wt/wt	wt/wt	2017-09-12	72	234.4	2955	170	12.61
78	2017-07-16	M	(KO8xwt)F3	F10(N1)	wt/wt	wt/wt	2017-09-26	72	208.6	2614	113	12.53
706-3	2019-01-27	M	(KO8xwt)F3	F15(N1)	wt/wt	wt/wt	2019-04-10	73	266.5	3092	140	11.6
875-2	2018-07-09	M	(KO39xwt)F3	F15(N3)	wt/wt	wt/wt	2018-09-20	73	267.5	3028	285	11.32
654-4	2019-01-12	M	(KO8xwt)F3	F15(N1)	wt/wt	wt/wt	2019-03-27	74	239.1	2902	213	12.14
731-5	2019-02-02	M	(KO39xwt)F3	F16(N3)	wt/wt	wt/wt	2019-04-17	74	248.9	3062	130	12.3
9	2014-06-19	M	(KO2 x SHR)F2		wt/wt	wt/wt	2014-09-02	75	239.1	2693	170	11.26
781	2017-03-02	M	(KO516xwt)F3	F9(N1)	wt/wt	wt/wt	2017-05-16	75	239	2666	64	11.15
603-2	2019-01-05	M	(KO516xwt)F3	F15(N1)	wt/wt	wt/wt	2019-03-20	75	207.8	2568	188	12.36
944	2017-05-05	M	(KO39xwt)F3	F10(N3)	wt/wt	wt/wt	2017-07-20	76	239.7	2622	78	10.94
947	2017-05-05	M	(KO39xwt)F3	F10(N3)	wt/wt	wt/wt	2017-07-20	76	234.4	2831	155	12.08
927-4	2019-04-26	M	(KO8xwt)F3	F16(N1)	wt/wt	wt/wt	2019-07-11	76	237.3	2912	280	12.27
54	2017-07-06	M	(KO39xwt)F3	F11(N3)	wt/wt	wt/wt	2017-09-21	77	237.9	2978	125	12.52
59	2017-07-06	M	(KO39xwt)F3	F11(N3)	wt/wt	wt/wt	2017-09-21	77	226.7	2969	160	13.1
214-3	2018-09-19	M	(KO516xwt)F3	F14(N1)	wt/wt	wt/wt	2018-12-05	77	207.4	2740	230	13.21
503-3	2018-02-23	M	(KO516xwt)F3	F12(N1)	wt/wt	wt/wt	2018-05-11	77	211.6	2778		13.13
328	2013-09-29	M	508 x 514		wt/wt	wt/wt	2013-12-17	79	243	2827	253	11.63
329	2013-09-29	M	508 x 514		wt/wt	wt/wt	2013-12-17	79	248	2944	275	11.87
255-6	2018-10-01	M	(KO8xwt)F3	F14(N1)	wt/wt	wt/wt	2018-12-19	79	275.7	3066	205	11.12
619-3	2018-04-07	M	(KO516xwt)F3	F12(N1)	wt/wt	wt/wt	2018-06-26	80	270.2	3045		11.27
621-5	2018-04-07	M	(KO516xwt)F3	F12(N1)	wt/wt	wt/wt	2018-06-26	80	259.3	2888		11.14
764-3	2018-05-14	M	(KO39xwt)F3	F13(N3)	wt/wt	wt/wt	2018-08-02	80	225	2777		12.34
272	2014-12-14	M	F3(KO8xwt)		wt/wt	wt/wt	2015-03-05	81	219.1	2619	230	11.95
139	2016-05-19	M	(KO516xwt)F3	F7(N1)	wt/wt	wt/wt	2016-08-09	82	284.7	2812	211	9.88
327	2015-01-22	M	(KO8xwt)x(KO8xwt)		wt/wt	wt/wt	2015-04-14	82	279.8	3038	634	10.86
889	2017-04-20	M	(KO8xwt)F3	F9,5(N1)	wt/wt	wt/wt	2017-07-11	82	240	2744	208	11.43
892	2017-04-20	M	(KO8xwt)F3	F9,5(N1)	wt/wt	wt/wt	2017-07-11	82	256.5	3022	220	11.78
162	2016-05-18	M	(KO516xwt)F3	F6(N1)	wt/wt	wt/wt	2016-08-09	83	261.3	2821	180	10.8
212	2014-11-28	M	(KO39xwt)F3		wt/wt	wt/wt	2015-02-19	83	245.2	2749	173	11.21
318	2014-04-02	M	(SHR x KO39)F2		wt/wt	wt/wt	2014-06-24	83	250	2959	252	11.84
686	2015-10-22	M	(KO8xwt)F3	F5(N1)	wt/wt	wt/wt	2016-01-14	84	289.7	2805	215	9.68
723-2	2019-02-07	M	(KO39xwt)F3	F14(N3) x F13(N1)	wt/wt	wt/wt	2019-05-02	84	296.4	3138	268	10.59
86	8.31.2014	M	(KO516xwt)F2		wt/wt	wt/wt	2014-11-25	86	263.9	3090	370	11.71
319	2015-02-01	M	(KO516xwt)x(KO516xwt)	F3(N1)	wt/wt	wt/wt	2015-04-30	88	243.7	2904	458	11.92
612	2015-08-29	M	(KO516xSHR)F3	F5(N1)	wt/wt	wt/wt	2015-11-25	88	266.3	2956	205	11.1
529	2014-05-08	M	(KO2 x KO8)F1		wt/wt	wt/wt	2014-08-05	89	241	2891	302	12.01
430	2017-12-12	M	(KO516xwt)F3	F11,5(N1)	wt/wt	wt/wt	2018-03-13	91	266.2	2850	145	10.71
433	2017-12-12	M	(KO516xwt)F3	F11,5(N1)	wt/wt	wt/wt	2018-03-13	91	258.4	3047	168	11.79
844	2017-03-08	M	(KO39xwt)F3	F10(N3)	wt/wt	wt/wt	2017-06-07	91	287.5	3028	380	10.53
205	2014-12-03	M	(KO516xwt)F2		wt/wt	wt/wt	2015-03-05	92	292.9	2891	405	9.87
207	2014-12-03	M	(KO516xwt)F2		wt/wt	wt/wt	2015-03-05	92	267.7	3045	383	11.37
513	2016-11-07	M	(KO516xwt)F3	F7(N1)	wt/wt	wt/wt	2017-02-07	92	294	2974	260	10.12
342	2015-02-25	M	(KO8xwt)F3	F3(N1)	wt/wt	wt/wt	2015-06-03	98	305.7	2962	338	9.69
884	2013-09-01	M	SHR x 514		wt/wt	wt/wt	2013-12-17	107	312	2864	278	9.18
895	2013-09-01	M	SHR x 514		wt/wt	wt/wt	2013-12-17	107	304	3275	338	10.77
532	2014-05-08	M	(KO2 x KO8)F1		wt/wt	wt/wt	2014-09-02	117	305.8	3033	326	9.92
418	2017-11-30	M	(KO39xwt)F3	F12(N3)	wt/wt	wt/wt	2018-03-28	118	321.7	3165	293	9.84
17	2014-02-04	M	(SHR x 516)F2		wt/wt	wt/wt	2014-06-03	119	314	3190	403	10.16
225	2014-11-15	M	BC2(KO39xwt)xBC2(KO39xwt)		wt/wt	wt/wt	2015-03-20	124	297.8	2785	203	9.35
386	2015-03-13	M	(KO8xwt)F3	F4(N1)	wt/wt	wt/wt	2015-07-16	125	355.4	2900	375	8.16
119	2014-10-06	M	(KO516xwt)F2		wt/wt	wt/wt	2015-02-19	136	292.9	2949	306	10.07
127	9.28.14	M	(KO516xwt)F2		wt/wt	wt/wt	2015-03-05	158	265.9	2977	495	11.2

## Sheet: Fig2E_Fig3D_LS
Animal	Sex	Cross	Genotype_Allele	Litter_Axis_Y	Genotype	Birth_age_Days_Axis_X	Litter_num	Age_killed_Days
358	M	SHR x 514	KO39/wt	16	wt/KO	162	1	319
894	M	SHR x 514	KO39/wt	12	wt/KO	203	1	231
896	M	SHR x 514	KO39/wt	10	wt/KO	146	1	272
898	M	SHR x 514	KO39/wt	10	wt/KO	146	1	272
340	M	525 x 516	KO2/wt	13	wt/KO	225	1	270
918	M	SHR x 516	KO8/wt	12	wt/KO	146	1	241
905	M	SHR x 514	KO39/wt	6	wt/KO	175	1	309
173	M	KO2 x KO8		11	KO/KO	121	1	270
498	M	(SHR x KO516)F1	KO516/wt	3	wt/KO	103	1	270
518	M	(SHR x KO8)F2	KO8/wt	12	wt/KO	218	1	168
556	M	(SHR x KO39)F1	KO39/wt	6	wt/KO	97	1	153
560	M	(SHR x KO39)F1	KO39/wt	3	wt/KO	98	1	208
66	M	(KO39xwt)x(KO39/KO516)	wt/KO39	7	wt/KO	104	1	88
121	M	(KO516xwt)F2	wt/KO516	5	wt/KO	115	1	136
182	M	(KO516xwt)F2	wt/KO516	11	wt/KO	86	1	174
228	M	N2(KO39xwt)xN2(KO39xwt)	wt/KO39	6	wt/KO	107	1	166
235	M	(KO39xSHR)N3	wt/KO39	10	wt/KO	113	1	190
271	M	F3(KO8xwt)	wt/KO8	8	wt/KO	119	1	113
19	M	(SHR x 516)F2	KO8/KO8	7	KO/KO	138	1	119
160	M	KO516xKO39	KO516/KO39	6	KO/KO	140	1	150
330	M	(SHR x KO39)F2	KO39/KO39	4	KO/KO	185	1	332
306	M	(SHR x KO39)F2	KO39/KO39	6	KO/KO	152	1	323
316	M	(SHR x KO39)F2	KO39/KO39	5	KO/KO	152	1	153
537	M	(KO2 x KO8)x(KO8/wt)	KO2/KO8	5	KO/KO	294	1	336
519	M	(SHR x KO8)F2	KO8/KO8	2	KO/KO	129	1	290
55	M	(KO2 x SHR)F2	KO2/KO2	5	KO/KO	112	1	111
69	M	(KO39xwt)x(KO39/KO516)	KO516/KO39	7	KO/KO	104	1	222
117	M	(KO39xwt)x(KO39xKO39)	KO39/KO39	4	KO/KO	439	1	225
103	M	(KO8xKO8)x(KO8xwt)	KO8/KO8	11	KO/KO	302	1	266
227	M	N2(KO39xwt)xN2(KO39xwt)	KO39/KO39	8	KO/KO	137	1	166
132	M	(KO516xwt)F2	KO516/KO516	2	KO/KO	240	1	443
188	M	(KO8xwt)x(KO8xKO8)	KO8/KO8	4	KO/KO	185	1	247
239	M	(KO8xKO8)x(KO8xwt)	KO8/KO8	5	KO/KO	185	1	244
299	M	(KO8xwt)x(KO8xKO8)	KO8/KO8	6	KO/KO	124	1	336
363	M	(KO516xwt)x(KO516xKO516)	KO516/KO516	11	KO/KO	144	1	263
417	M	((KO39xwt)N1)F4	KO39/KO39	5	KO/KO	152	1	169
434	M	((KO39xwt)N1)F4	KO39/KO39	2	KO/KO	126	1	189
455	M	(KO8xwt)x(KO8xKO8)	KO8/KO8	7	KO/KO	108	1	212
504	M	(KO8xwt)x(KO8xKO8)	KO8/KO8	5	KO/KO	101	1	198
513	M	(KO8xwt)F3	KO8/KO8	7	KO/KO	155	1	177
406	F	525 x 516	KO2/KO8	7	KO/KO	133	1	350
7	F	(SHR x 514)F2	KO39/KO39	6	KO/KO	111	1	182
26	F	(SHR x 516)F2	KO8/KO8	7	KO/KO	111	1	345
172	F	KO8 x KO39	KO8/KO39	3	KO/KO	110	1	151
325	F	(SHR x KO39)F2	KO39/KO39	5	KO/KO	122	1	323
369	F	(SHR x KO8)F2	KO8/KO8	3	KO/KO	102	1	130
513	F	(SHR x KO39)F2	KO39/KO39	2	KO/KO	107	1	164
521	F	(SHR x KO8)F2	KO8/KO8	5	KO/KO	107	1	373
131	F	(KO516xwt)F2	KO516/KO516	4	KO/KO	122	1	158
191	F	(KO8xwt)x(KO8xKO8)	KO8/KO8	1	KO/KO	145	1	247
322	F	(KO516xwt)x(KO516xwt)	KO516/KO516	3	KO/KO	101	1	115
344	F	(KO8xwt)F3	KO8/KO8	3	KO/KO	93	1	154
370	F	(KO516xwt)x(KO516xKO516)	KO516/KO516	2	KO/KO	98	1	263
522	F	(KO8xwt)F3	KO8/KO8	4	KO/KO	122	1	176
361	F	SHR x 514	KO39/wt	7	wt/KO	327	1	347
891	F	SHR x 514	KO8/wt	10	wt/KO	146	1	272
889	F	SHR x 514	KO39/wt	12	wt/KO	213	1	282
890	F	SHR x 514	KO39/wt	10	wt/KO	146	1	328
402	F	525 x 516	KO2/wt	13	wt/KO	133	1	217
914	F	SHR x 516	KO8/wt	12	wt/KO	146	1	326
920	F	SHR x 516	KO8/wt	6	wt/KO	175	1	300
403	F	525 x 516	KO2	11	wt/KO	170	1	350
499	F	(SHR x KO516)F1	KO516/wt	3	wt/KO	103	1	278
503	F	(SHR x KO516)F1	KO516/wt	8	wt/KO	101	1	289
520	F	(SHR x KO8)F2	KO8/wt	12	wt/KO	218	1	373
567	F	(SHR x KO39)F1	KO39/wt	6	wt/KO	97	1	236
126	F	(KO516xwt)F2	wt/KO516	5	wt/KO	115	1	141
896	M	SHR x 514	KO39/wt	10	wt/KO	203	2	272
898	M	SHR x 514	KO39/wt	13	wt/KO	194	2	272
340	M	525 x 516	KO2/wt	11	wt/KO	276	2	270
918	M	SHR x 516	KO8/wt	12	wt/KO	196	2	241
498	M	(SHR x KO516)F1	KO516/wt	3	wt/KO	103	2	270
518	M	(SHR x KO8)F2	KO8/wt	6	wt/KO	282	2	168
556	M	(SHR x KO39)F1	KO39/wt	6	wt/KO	122	2	153
560	M	(SHR x KO39)F1	KO39/wt	3	wt/KO	122	2	208
228	M	N2(KO39xwt)xN2(KO39xwt)	wt/KO39	11	wt/KO	130	2	166
235	M	(KO39xSHR)N3	wt/KO39	11	wt/KO	178	2	190
330	M	(SHR x KO39)F2	KO39/KO39	4	KO/KO	265	2	332
537	M	(KO2 x KO8)x(KO8/wt)	KO2/KO8	8	KO/KO	316	2	336
519	M	(SHR x KO8)F2	KO8/KO8	3	KO/KO	152	2	290
69	M	(KO39xwt)x(KO39/KO516)	KO516/KO39	5	KO/KO	176	2	222
117	M	(KO39xwt)x(KO39xKO39)	KO39/KO39	5	KO/KO	462	2	225
103	M	(KO8xKO8)x(KO8xwt)	KO8/KO8	6	KO/KO	354	2	266
132	M	(KO516xwt)F2	KO516/KO516	6	KO/KO	267	2	443
188	M	(KO8xwt)x(KO8xKO8)	KO8/KO8	7	KO/KO	208	2	247
239	M	(KO8xKO8)x(KO8xwt)	KO8/KO8	9	KO/KO	207	2	244
299	M	(KO8xwt)x(KO8xKO8)	KO8/KO8	5	KO/KO	146	2	336
363	M	(KO516xwt)x(KO516xKO516)	KO516/KO516	5	KO/KO	270	2	263
434	M	((KO39xwt)N1)F4	KO39/KO39	11	KO/KO	152	2	189
504	M	(KO8xwt)x(KO8xKO8)	KO8/KO8	4	KO/KO	203	2	198
513	F	(SHR x KO39)F2	KO39/KO39	2	KO/KO	129	2	177
891	F	SHR x 514	KO8/wt	13	wt/KO	194	2	272
890	F	SHR x 514	KO39/wt	10	wt/KO	203	2	328
402	F	525 x 516	KO2/wt	11	wt/KO	184	2	217
914	F	SHR x 516	KO8/wt	12	wt/KO	196	2	326
499	F	(SHR x KO516)F1	KO516/wt	8	wt/KO	137	2	278
503	F	(SHR x KO516)F1	KO516/wt	13	wt/KO	129	2	289
520	F	(SHR x KO8)F2	KO8/wt	6	wt/KO	282	2	373
567	F	(SHR x KO39)F1	KO39/wt	6	wt/KO	122	2	236
896	M	SHR x 514	KO39/wt	11	wt/KO	250	3	272
898	M	SHR x 514	KO39/wt	3	wt/KO	257	3	272
918	M	SHR x 516	KO8/wt	9	wt/KO	248	3	241
498	M	(SHR x KO516)F1	KO516/wt	8	wt/KO	137	3	270
556	M	(SHR x KO39)F1	KO39/wt	10	wt/KO	173	3	153
560	M	(SHR x KO39)F1	KO39/wt	2	wt/KO	165	3	208
235	M	(KO39xSHR)N3	wt/KO39	6	wt/KO	213	3	190
519	M	(SHR x KO8)F2	KO8/KO8	5	KO/KO	160	3	290
132	M	(KO516xwt)F2	KO516/KO516	2	KO/KO	345	3	443
239	M	(KO8xKO8)x(KO8xwt)	KO8/KO8	6	KO/KO	256	3	244
891	F	SHR x 514	KO8/wt	3	wt/KO	257	3	272
890	F	SHR x 514	KO39/wt	11	wt/KO	250	3	328
914	F	SHR x 516	KO8/wt	9	wt/KO	248	3	326
499	F	(SHR x KO516)F1	KO516/wt	7	wt/KO	195	3	278
520	F	(SHR x KO8)F2	KO8/wt	8	wt/KO	337	3	373
567	F	(SHR x KO39)F1	KO39/wt	12	wt/KO	173	3	236
498	M	(SHR x KO516)F1	KO516/wt	7	wt/KO	195	4	272
556	M	(SHR x KO39)F1	KO39/wt	12	wt/KO	186	4	153
560	M	(SHR x KO39)F1	KO39/wt	7	wt/KO	185	4	208
519	M	(SHR x KO8)F2	KO8/KO8	4	KO/KO	192	4	290
560	M	(SHR x KO39)F1	KO39/wt	10	wt/KO	206	5	208

## Sheet: Fig2F_Fig3E_OMU
Animal	Born	Sex	Cross	Genotype_Allele	Kileed	Age_killed_Days	pripusteni s wt/KO nebo wt	odstaveni s wt/KO nebo wt	s wt/KO nebo wt pripusten [d]	vrh 1- pocet mladat	vrh 1- datum	vrh 2- pocet mladat	vrh 2- datum	vrh 3- pocet mladat	vrh 3- datum	vrh 4- pocet mladat	vrh 4- datum	vrh 5- pocet mladat	vrh 5- datum	potomci s wt/KO ci wt celkem	LS_Axis_Y	OMU	Breed_age_Axis_X	Breed_stop_Axis_X	Genotype	Birth_age	Birth_age2	Birth_age3	Birth_age4	Birth_age5
356	2013-12-15	M	SHR x 514	KO39/wt	2014-08-05	233			0											0		0			wt/KO
358	2013-12-15	M	SHR x 514	KO39/wt	2014-10-30	319	2014-04-30	2014-06-13	44	16	2014-05-26									16	16	0	136	180	wt/KO	162
380	2013-12-15	M	SHR x 516	KO8/wt	2014-06-04	171	2014-04-14	2014-06-04	0											0		0			wt/KO
382	2013-12-15	M	SHR x 516	KO8/wt	2014-08-05	233	2014-04-14	2014-08-05	0											0		0			wt/KO
894	2013-09-11	M	SHR x 514	KO39/wt	2014-04-30	231	2014-01-05	2014-04-30	115	12	2014-04-02									12	12	0	116	231	wt/KO	203
896	2013-09-11	M	SHR x 514	KO39/wt	2014-06-10	272	2014-01-05	2014-06-10	156	10	2014-02-04	10	2014-04-02	11	2014-05-19					31	10.3	6	116	272	wt/KO	146	203	250
898	2013-09-11	M	SHR x 514	KO39/wt	2014-06-10	272	2014-01-05	2014-06-10	156	10	2014-02-04	13	2014-03-24	3	2014-05-26					26	8.7	5	116	272	wt/KO	146	194	257
903	2013-09-13	M	SHR x 514	KO39/wt	2014-06-10	270	2014-01-05	2014-04-30	115	10	?									10	10	0	114	229	wt/KO
904	2013-09-13	M	SHR x 514	KO39/wt	2014-05-12	241	2014-01-05	2014-04-14	99	7	?									7	7	0	114	213	wt/KO
340	2013-09-30	M	525 x 516	KO2/wt	2014-08-05	309	2014-04-14	2014-08-05	113	13	2014-05-13	11	2014-07-03							24	12	6.4	196	309	wt/KO	225	276
918	2013-09-13	M	SHR x 516	KO8/wt	2014-06-10	270	2014-01-05	2014-06-10	156	12	2014-02-06	12	2014-03-28	9	2014-05-19					33	11	6.3	114	270	wt/KO	146	196	248
905	2013-09-13	M	SHR x 514	KO39/wt	2014-06-10	270	2014-01-20	2014-04-30	100	6	2014-03-07									6	6	0	129	229	wt/KO	175
173	2014-02-18	M	KO2 x KO8		2014-08-05	168	2014-04-30	2014-08-05	97	11	2014-06-19									11	11	0	71	168	wt/KO	121
305	2014-04-02	M	(SHR x KO39)F2	KO39/wt	2014-09-02	153	2014-06-13	2014-08-05	0											0		0			wt/KO
366	2014-03-28	M	(SHR x KO8)F2	KO8/wt	2014-10-22	208	2014-05-29	2014-08-05	0											0		0			wt/KO
368	2014-03-28	M	(SHR x KO8)F2	KO8/wt	2014-08-05	130			0											0		0			wt/KO
498	2014-05-22	M	(SHR x KO516)F1	KO516/wt	2015-02-24	278	2014-08-07	2014-12-03	118	3	2014-09-02	3	2014-09-02	8	2014-10-06	7	2014-12-03			21	5.3	4.6	77	195	wt/KO	103	103	137	195
518	2014-05-19	M	(SHR x KO8)F2	KO8/wt	2015-03-05	290	2014-12-01	2015-02-25	86	12	2014-12-23	6	2015-02-25							18	9	6.3	196	282	wt/KO	218	282
556	2014-05-26	M	(SHR x KO39)F1	KO39/wt	2014-11-27	185	2014-08-07	2014-11-28	113	6	2014-08-31	6	2014-09-25	10	2014-11-15	12	2014-11-28			34	8.5	5.7	73	186	wt/KO	97	122	173	186
560	2014-05-26	M	(SHR x KO39)F1	KO39/wt	2015-03-07	285	2014-08-07	2014-12-18	133	3	2014-09-01	3	2014-09-25	2	2014-11-07	7	2014-11-27	10	2014-12-18	25	5	5.6	73	206	wt/KO	98	122	165	185	206
66	2014-07-26	M	(KO39xwt)x(KO39/KO516)	wt/KO39	2014-10-22	88	2014-09-30	2014-11-07	38	7	2014-11-07									7	7	0	66	104	wt/KO	104
121	2014-10-06	M	(KO516xwt)F2	wt/KO516	2015-02-19	136	2014-12-18	2015-02-06	50	5	2015-01-29									5	5	0	73	123	wt/KO	115
182	2014-11-07	M	(KO516xwt)F2	wt/KO516	2015-04-30	174	2015-01-11	2015-01-16	5	11	2015-02-01									11	11	0	65	70	wt/KO	86
228	2014-11-15	M	N2(KO39xwt)xN2(KO39xwt)	wt/KO39	2015-04-30	166	2015-01-16	2015-04-30	104	6	2015-03-02	11	2015-03-25							17	8.5	4.9	62	166	wt/KO	107	130
235	2014-11-27	M	(KO39xSHR)N3	wt/KO39	2015-06-05	190	2015-02-24	2015-06-28	124	10	2015-03-20	11	2015-05-24	6	2015-06-28					27	9	6.5	89	213	wt/KO	113	178	213
271	2014-12-23	M	F3(KO8xwt)	wt/KO8	2015-04-15	113	2015-03-25	2015-04-21	27	8	2015-04-21									8	8	0	92	119	wt/KO	119
300	2015-01-05	M	(KO8xwt)x(KO8xKO8)	wt/KO8	2015-05-27	142	2015-03-25	2015-05-27	0											0		0			wt/KO
19	2014-02-04	M	(SHR x 516)F2	KO8/KO8	2014-06-03	119	2014-04-30	2014-06-03	34	7	2014-06-22									7	7	0	85	119	KO/KO	138
22	2014-02-04	M	(SHR x 516)F2	KO8/KO8	2014-06-03	119	2014-04-30	2014-06-03	34											0		0	85	119	KO/KO
160	2014-03-08	M	KO516xKO39	KO516/KO39	2014-08-05	150	2014-05-14	2014-08-05	83	6	2014-07-26									6	6	0	67	150	KO/KO	140
356	2014-03-23	M	(BN.lx x KO8)F2	KO8/KO8	2015-04-14	387	2014-05-29	2014-10-22	146	7	2014-07-01	3	2014-10-02							10	5	2.1	67	213	KO/KO	100	193
357	2014-03-23	M	(BN.lx x KO8)F2	KO8/KO8	2014-08-05	135	2014-05-29	2014-08-05	68											0		0	67	135	KO/KO
330	2014-03-24	M	(SHR x KO39)F2	KO39/KO39	2015-02-19	332	2014-08-07	2015-02-19	196	4	2014-09-25	4	2014-12-14							8	4	1.2	136	332	KO/KO	185	265
367	2014-03-28	M	(SHR x KO8)F2	KO8/KO8	2014-10-22	208			0											0		0			KO/KO
306	2014-04-02	M	(SHR x KO39)F2	KO39/KO39	2015-02-19	323	2014-06-13	2014-09-01	80	6	2014-09-01									6	6	0	72	152	KO/KO	152
309	2014-04-02	M	(SHR x KO39)F2	KO39/KO39	2014-08-05	125			0											0		0			KO/KO
316	2014-04-02	M	(SHR x KO39)F2	KO39/KO39	2014-09-02	153	2014-06-13	2014-09-02	81	5	2014-09-01									5	5	0	72	153	KO/KO	152
531	2014-05-08	M	(KO2 x KO8)F1	KO2/KO8	2014-09-02	117	2014-08-07	2014-09-02	26											0		0	91	117	KO/KO
537	2014-05-13	M	(KO2 x KO8)x(KO8/wt)	KO2/KO8	2015-04-14	336	2015-01-15	2015-04-14	89	5	2015-03-03	8	2015-03-25							13	6.5	4.4	247	336	KO/KO	294	316
550	2014-05-13	M	(KO2 x SHR)F2	KO2/KO2	2014-09-02	112	2014-08-07	2014-09-02	26											0		0	86	112	KO/KO
519	2014-05-19	M	(SHR x KO8)F2	KO8/KO8	2015-03-05	290	2014-08-07	2014-11-27	112	2	2014-09-25	3	2014-10-18	5	2014-10-26	4	2014-11-27			14	3.5	3.2	80	192	KO/KO	129	152	160	192
44	2014-07-01	M	(BN.Lx-KO8)x(BN.Lx-KO8/KO8)	KO8/KO8	2014-11-25	147	2014-10-01	2014-11-25	55											0		0	92	147	KO/KO
55	2014-07-03	M	(KO2 x SHR)F2	KO2/KO2	2014-10-22	111	2014-10-01	2014-10-23	22	5	2014-10-23									5	5	0	90	112	KO/KO	112
69	2014-07-26	M	(KO39xwt)x(KO39/KO516)	KO516/KO39	2015-03-05	222	2014-10-01	2015-03-05	127	7	2014-11-07	5	2015-01-18							12	6	2.8	67	222	KO/KO	104	176
90	2014-01-09	M	(KO39xwt)x(KO39xKO39)	KO39/KO39	2015-01-15	136			0											0		0		136	KO/KO
117	2014-01-09	M	(KO39xwt)x(KO39xKO39)	KO39/KO39	2015-04-14	225	2014-11-27	2015-04-16	110	4	2015-03-24	5	2015-04-16							9	4.5	2.5	87	227	KO/KO	439	462
103	2014-03-09	M	(KO8xKO8)x(KO8xwt)	KO8/KO8	2015-05-27	266	2014-11-27	2015-02-26	91	11	2015-01-05	6	2015-02-26							17	8.5	5.6	85	176	KO/KO	302	354
129	2014-09-28	M	(KO516xwt)F2	KO516/KO516	2015-03-05	158	2014-12-18	2015-03-05	77											0		0	81	158	KO/KO
157	2014-10-02	M	(KO8xBN.Lx)x(KO8xKO8)	KO8/KO8	2015-05-27	237	2015-01-16	2015-05-27	131											0		0	106	237	KO/KO
180	2014-11-07	M	(KO516xwt)F2	KO516/KO516	2015-04-30	174	2015-01-16	2015-03-07	50											0		0	70	120	KO/KO
181	2014-11-07	M	(KO516xwt)F2	KO516/KO516	2015-04-30	174	2015-01-16	2015-03-07	50											0		0	70	120	KO/KO
227	2014-11-15	M	N2(KO39xwt)xN2(KO39xwt)	KO39/KO39	2015-04-30	166	2015-03-11	2015-04-30	50	8	2015-04-01									8	8	0	116	166	KO/KO	137
290	2015-01-18	M	(KO516xwt)x(KO39xKO516)	KO516/KO516	2015-04-14	86	2015-03-07	2015-04-14	38											0		0	48	86	KO/KO
291	2015-01-18	M	(KO516xwt)x(KO39xKO516)	KO39/KO516	2015-04-14	86	2015-03-07	2015-04-14	38											0		0	48	86	KO/KO
359	2015-02-26	M	(KO8xwt)x(KO8xKO8)	KO8/KO8	2015-05-27	90	2015-04-30	2015-05-27	27											0		0	63	90	KO/KO
132	2014-09-28	M	(KO516xwt)F2	KO516/KO516	2015-12-15	443	2015-03-10	2015-10-15	219	2	2015-05-26	6	2015-06-22	2	2015-09-08					10	3.3	1.4	163	382	KO/KO	240	267	345
188	2014-10-18	M	(KO8xwt)x(KO8xKO8)	KO8/KO8	2015-06-22	247	2015-01-16	2015-06-22	157	4	2015-04-21	7	2015-05-14							11	5.5	2.1	90	247	KO/KO	185	208
239	2014-11-27	M	(KO8xKO8)x(KO8xwt)	KO8/KO8	2015-07-29	244	2015-05-04	2015-08-10	98	5	2015-05-31	9	2015-06-22	6	2015-08-10					20	6.7	6.1	158	256	KO/KO	185	207	256
299	2015-01-05	M	(KO8xwt)x(KO8xKO8)	KO8/KO8	2015-12-07	336	2015-03-26	2015-05-31	66	6	2015-05-09	5	2015-05-31							11	5.5	5	80	146	KO/KO	124	146
311	2015-01-29	M	F3(KO516xwt)	KO516/KO516	2015-06-22	144			0											0		0			KO/KO
359	2015-02-26	M	(KO8xwt)x(KO8xKO8)	KO8/KO8	2015-05-27	90	2015-04-30	2015-05-27	27											0		0			KO/KO
363	2015-03-19	M	(KO516xwt)x(KO516xKO516)	KO516/KO516	2015-12-07	263	2015-05-28	2015-12-14	200	11	2015-08-10	5	2015-12-14							16	8	2.4	70	270	KO/KO	144	270
417	2015-03-24	M	((KO39xwt)N1)F4	KO39/KO39	2015-09-09	169	2015-05-28	2015-09-09	104	5	2015-08-23									5	5	0	65	169	KO/KO	152
434	2015-04-16	M	((KO39xwt)N1)F4	KO39/KO39	2015-10-22	189	2015-06-23	2015-10-22	121	2	2015-08-20	11	2015-09-15							13	6.5	3.2	68	189	KO/KO	126	152
455	2015-05-09	M	(KO8xwt)x(KO8xKO8)	KO8/KO8	2015-12-07	212	2015-07-27	2015-12-03	129	7	2015-08-25									7	7	0	79	208	KO/KO	108
504	2015-05-31	M	(KO8xwt)x(KO8xKO8)	KO8/KO8	2015-12-15	198	2015-08-17	2015-12-20	125	5	2015-09-09	4	2015-12-20							9	4.5	2.2	78	203	KO/KO	101	203
509A	2015-06-13	M	(KO39xwt)F3	KO39/KO39	2015-12-15	185			0											0		0			KO/KO
513	2015-06-13	M	(KO8xwt)F3	KO8/KO8	2015-12-07	177	2015-08-18	2015-12-07	111	7	2015-11-15									7	7	0	66	177	KO/KO	155
508B	2015-06-22	M	(KO516xwt)x (KO516xKO516)	?KO516/KO516	2016-01-14	206			0											0		0			KO/KO
546	2015-06-24	M	(KO8xwt)F3	KO8/KO8	2015-10-22	120	2015-09-10	2015-10-22	42											0		0			KO/KO
404	2013-12-31	F	525 x 516	KO2/KO8	2014-06-17	168	2014-04-14	2014-06-17	64	0										0	0	0	104	168	KO/KO
406	2013-12-31	F	525 x 516	KO2/KO8	2014-12-16	350	2014-04-14	2014-08-07	115	7	2014-05-13									7	7	1.82609	104	219	KO/KO	133
5	2014-02-04	F	(SHR x 514)F2	KO39/KO39	2014-06-17	133	2014-04-30	2014-06-17	48	0										0	0	0	85	133	KO/KO
7	2014-02-04	F	(SHR x 514)F2	KO39/KO39	2014-08-05	182	2014-04-30	2014-06-13	44	6	2014-05-26									6	6	4.09091	85	129	KO/KO	111
26	2014-02-04	F	(SHR x 516)F2	KO8/KO8	2015-01-15	345	2014-04-30	2014-08-07	99	7	2014-05-26									7	7	2.12121	85	184	KO/KO	111
162	2014-03-08	F	KO516xKO39	KO516/KO39	2014-08-05	150	2014-05-29	2014-08-05	68	0										0	0	0	82	150	KO/KO
172	2014-03-07	F	KO8 x KO39	KO8/KO39	2014-08-05	151	2014-05-29	2014-08-05	68	3	2014-06-25									3	3	1.32353	83	151	KO/KO	110
325	2014-04-02	F	(SHR x KO39)F2	KO39/KO39	2015-02-19	323	2014-06-13	2014-08-07	55	5	2014-08-02									5	5	2.72727	72	127	KO/KO	122
331	2014-03-24	F	(SHR x KO39)F2	KO39/KO39	2014-08-05	134	2014-06-13	2014-08-05	53	0										0	0	0	81	134	KO/KO
369	2014-03-28	F	(SHR x KO8)F2	KO8/KO8	2014-08-05	130	2014-05-29	2014-08-05	68	3	2014-07-08									3	3	1.32353	62	130	KO/KO	102
511	2014-05-19	F	(SHR x KO39)F2	KO39/KO39	2014-10-30	164	2014-08-07	2014-10-30	57	0										0	0	0	80	164	KO/KO
513	2014-05-19	F	(SHR x KO39)F2	KO39/KO39	2014-10-30	164	2014-08-07	2014-10-30	84	2	2014-09-03	2	2014-09-25							4	4	1.42857	80	164	KO/KO	107	129
521	2014-05-19	F	(SHR x KO8)F2	KO8/KO8	2015-05-27	373	2014-08-07	2014-09-29	53	5	2014-09-03									5	5	2.83019	80	133	KO/KO	107
535	2014-05-08	F	(KO2 x KO8)F1	KO2/KO8	2015-01-15	252	2014-08-07	2015-01-15	91	0										0	0	0	91	182	KO/KO
541	2014-05-13	F	(KO2 x KO8)x(KO8/wt)	KO2/KO8	2014-10-22	162	2014-08-07	2014-10-22	76	0										0	0	0	86	162	KO/KO
572	2014-05-26	F	(KO8 x KO8)x(KO8/wt)	KO8/KO8	2014-10-30	157	2014-08-07	2014-10-30	84	0										0	0	0	73	157	KO/KO
5	2014-06-22	F	(KO8/wt)x(KO8 x KO8)	KO8/KO8	2015-01-15	207	2014-10-01	2014-11-27	57	0										0	0	0	101	158	KO/KO
131	9.28.14	F	(KO516xwt)F2	KO516/KO516	2015-03-05	158	2014-12-18	2015-03-05	77	4	2015-01-28									4	4	1.55844	81	158	KO/KO	122
183	2014-11-07	F	(KO516xwt)F2	KO516/KO516	2015-04-30	174	2015-01-16	2015-04-30	104	0										0	0	0	70	174	KO/KO
241	2014-11-27	F	(KO8xKO8)x(KO8xwt)	KO8/KO8	2015-04-30	154	2015-02-24	2015-04-30	65	0										0	0	0	89	154	KO/KO
253	2014-12-14	F	(KO39xwt)x(KO39xwt)	KO39/KO39	2015-05-27	164	2015-02-24	2015-05-27	92	0										0	0	0	72	164	KO/KO
191	2014-10-18	F	(KO8xwt)x(KO8xKO8)	KO8/KO8	2015-06-22	247	2015-01-16	2015-06-22	157	1	2015-03-12									1	1	0.191083	90	247	KO/KO	145
322	2015-02-01	F	(KO516xwt)x(KO516xwt)	KO516/KO516	2015-05-27	115	2015-04-05	2015-04-15	38	3	2015-05-13									3	3	2.36842	63	73	KO/KO	101
344	2015-02-25	F	(KO8xwt)F3	KO8/KO8	2015-07-29	154	2015-05-04	2015-07-28	85	3	2015-05-29									3	3	1.05882	68	153	KO/KO	93
370	2015-03-19	F	(KO516xwt)x(KO516xKO516)	KO516/KO516	2015-12-07	263	2015-05-28	2015-12-07	193	2	2015-06-25									2	2	0.310881	70	263	KO/KO	98
522	2015-06-22	F	(KO8xwt)F3	KO8/KO8	2015-12-15	176	2015-07-28	2015-12-15	140	4	2015-10-22									4	4	0.857143	36	176	KO/KO	122
511B	2015-06-22	F	(KO516xwt)x (KO516xKO516)	KO516/KO516	2016-01-14	206	2015-09-10	2016-01-14	126	0										0	0	0	80	206	KO/KO
361	2013-12-15	F	SHR x 514	KO39/wt	2014-11-27	347	2014-09-29	2014-10-27	39	7	2014-11-07									7	7	5.38462	288	316	wt/KO	327
891	2013-09-11	F	SHR x 514	KO8/wt	2014-06-10	272	2014-01-05	2014-06-10	156	10	2014-02-04	13	2014-03-24	3	2014-05-26					23	26	4.42308	116	272	wt/KO	146	194	257
889	2013-09-01	F	SHR x 514	KO39/wt	2014-06-10	282	2014-02-24	2014-04-30	65	12	2014-04-02									12	12	5.53846	176	241	wt/KO	213
890	2013-09-11	F	SHR x 514	KO39/wt	2014-08-05	328	2014-01-05	2014-06-10	156	10	2014-02-04	10	2014-04-02	11	2014-05-19					20	31	3.84615	116	272	wt/KO	146	203	250
907	2013-09-13	F	SHR x 514	KO39/wt	2014-04-30	229	2014-01-05	2014-04-30	115	10	?									10	10	2.6087	114	229	wt/KO
908	2013-09-13	F	SHR x 514	KO39/wt	2014-04-30	229	2014-01-05	2014-04-30	115	7	?									7	7	1.82609	114	229	wt/KO
402	2013-12-31	F	525 x 516	KO2/wt	2014-08-05	217	2014-04-14	2014-08-05	113	13	2014-05-13	11	2014-07-03							24	24	6.37168	104	217	wt/KO	133	184
914	2013-09-13	F	SHR x 516	KO8/wt	2014-08-05	326	2014-01-05	2014-06-10	156	12	2014-02-06	12	2014-03-28	9	2014-05-19					24	33	4.61538	114	270	wt/KO	146	196	248
920	2013-09-13	F	SHR x 516	KO8/wt	2014-07-10	300	2014-01-20	2014-04-30	100	6	?	6	2014-03-07							12	12	3.6	129	229	wt/KO		175
403	2013-12-31	F	525 x 516	KO2	2014-12-16	350	2014-04-30	2014-08-05	97	11	2014-06-19									11	11	3.40206	120	217	wt/KO	170
499	2014-05-22	F	(SHR x KO516)F1	KO516/wt	2015-02-24	278	2014-08-07	2014-12-15	130	3	2014-09-02	8	2014-10-06	7	2014-12-03					11	18	2.53846	77	207	wt/KO	103	137	195
503	2014-05-22	F	(SHR x KO516)F1	KO516/wt	2015-03-07	289	2014-08-07	2014-11-27	112	8	2014-08-31	13	2014-09-28							21	21	5.625	77	189	wt/KO	101	129
520	2014-05-19	F	(SHR x KO8)F2	KO8/wt	2015-05-27	373	2014-11-27	2015-04-21	145	12	2014-12-23	6	2015-02-25	8	2015-04-21					18	26	3.72414	192	337	wt/KO	218	282	337
567	2014-05-26	F	(SHR x KO39)F1	KO39/wt	2015-01-17	236	2014-08-07	2014-11-15	100	6	2014-08-31	6	2014-09-25	12	2014-11-15					12	24	3.6	73	173	wt/KO	97	122	173
126	2014-10-06	F	(KO516xwt)F2	wt/KO516	2015-02-24	141	2014-12-18	2015-02-06	50	5	2015-01-29									5	5	3	73	123	wt/KO	115

## Sheet: Fig3AB_rOW
Animal	Born	Sex	Cross	Generation	Genotype_Allele	Killed	Age_killed_Days	BW	OW_Axis_Y	rOW_Axis_Y	Genotype_Axis_X
407	2015-03-25	F	(KO2xwt)x(KO2xKO8)	F4(3xF1xN1)	KO2/KO2	2015-06-03	70	147.6	51	0.35	KO/KO
355	2015-03-03	F	(KO2xwt)x(KO2xKO8)	F4(3xF1xN1)	KO2/KO2	2015-05-27	85	179.8	73	0.41	KO/KO
62	2014-07-03	F	(KO2 x SHR)F2		KO2/KO2	2014-10-30	119	174.3	63	0.36	KO/KO
15	2014-06-19	F	(KO2 x SHR)F2		KO2/KO2	2015-03-05	259	199.3	60	0.3	KO/KO
356	2015-03-03	F	(KO2xwt)x(KO2xKO8)	F4(3xF1xN1)	KO2/KO2	2016-01-28	331	263.6	56	0.21	KO/KO
449	2015-05-01	F	(KO2xwt)x(KO2xKO2)	F4(F1)	KO2/KO2	2016-05-05	370	268.8	66	0.25	KO/KO
408	2015-03-25	F	(KO2xwt)x(KO2xKO8)	F4(3xF1xN1)	KO2/KO8	2015-06-03	70	172	43	0.25	KO/KO
345	2013-09-30	F	525 x 516		KO2/KO8	2013-12-17	78	156	58	0.37	KO/KO
542	2014-05-13	F	(KO2 x KO8)x(KO8/wt)		KO2/KO8	2014-09-02	112	189.3	112	0.59	KO/KO
541	2014-05-13	F	(KO2 x KO8)x(KO8/wt)		KO2/KO8	2014-10-22	162	232.1	95	0.41	KO/KO
404	2013-12-31	F	525 x 516		KO2/KO8	2014-06-17	168	227.6	72	0.32	KO/KO
535	2014-05-08	F	(KO2 x KO8)F1		KO2/KO8	2015-01-15	252	234.7	45	0.19	KO/KO
406	2013-12-31	F	525 x 516		KO2/KO8	2014-12-16	350	242.6	42	0.17	KO/KO
259	2016-07-15	F	(KO39xwt)FX	F7(N3)	KO39/KO39	2016-09-12	59	169.8	72	0.42	KO/KO
260	2016-07-15	F	(KO39xwt)FX	F7(N3)	KO39/KO39	2016-09-12	59	146.3	76	0.52	KO/KO
964	2016-02-16	F	(KO39xwt)x(KO39xKO39)	F6((N2xN3)xN2)	KO39/KO39	2016-04-21	65	163.8	35	0.21	KO/KO
219	2016-06-12	F	(KO39xwt)x(KO39xKO39)	F8(N1)	KO39/KO39	2016-08-17	66	187.8	86	0.46	KO/KO
399	2015-03-25	F	((KO39xwt)N2)F2	F4(N2)	KO39/KO39	2015-06-03	70	144.9	52	0.36	KO/KO
518-4	2018-01-11	F	(KO39xwt)F3	F12(N3)	KO39/KO39	2018-03-22	70	130.3	53	0.41	KO/KO
472-7	2018-11-27	F	(KO39xwt)F3	F16(N3)	KO39/KO39	2019-02-06	71	176.9	104	0.59	KO/KO
476-11	2018-11-27	F	(KO39xwt)F3	F16(N3)	KO39/KO39	2019-02-06	71	166.5	91	0.55	KO/KO
738-6	2019-02-05	F	(KO39xwt)F3	F14(N3)	KO39/KO39	2019-04-17	71	171.4	103	0.6	KO/KO
739-7	2019-02-05	F	(KO39xwt)F3	F14(N3)	KO39/KO39	2019-04-17	71	170.2	117	0.69	KO/KO
587-4	2018-12-19	F	(KO39xwt)x (KO39xKO39)	F14(N1+N3)	KO39/KO39	2019-02-28	71	171.5	98	0.57	KO/KO
590-7	2018-12-19	F	(KO39xwt)x (KO39xKO39)	F14(N1+N3)	KO39/KO39	2019-02-28	71	149	94	0.63	KO/KO
283	2015-02-02	F	F3(KO39xwt)		KO39/KO39	2015-04-14	71	152.7	53	0.35	KO/KO
244-7	2018-09-17	F	(KO39xwt)F3	F14(N3)	KO39/KO39	2018-11-28	72	179.7	96	0.53	KO/KO
247-10	2018-09-17	F	(KO39xwt)F3	F14(N3)	KO39/KO39	2018-11-28	72	182.6	93	0.51	KO/KO
879-6	2018-07-09	F	(KO39xwt)F3	F15(N3)	KO39/KO39	2018-09-20	73	181	82	0.45	KO/KO
403	2016-09-16	F	(KO39xwt)x (KO39xKO39)	F9(N1)	KO39/KO39	2016-11-28	73	145.6	80	0.55	KO/KO
955	2016-02-08	F	(KO39xwt)x(KO39xKO39)	F7(N1)	KO39/KO39	2016-04-21	73	177.7	70	0.39	KO/KO
357-9	2018-10-28	F	(KO39xwt)F3	F16(N3)	KO39/KO39	2019-01-10	74	158.2	85	0.54	KO/KO
358-10	2018-10-28	F	(KO39xwt)F3	F16(N3)	KO39/KO39	2019-01-10	74	154.7	91	0.59	KO/KO
359-11	2018-10-28	F	(KO39xwt)F3	F16(N3)	KO39/KO39	2019-01-10	74	170.1	87	0.51	KO/KO
868-5	2018-06-22	F	(KO39xwt)x (KO39xKO39)	F13(N1)	KO39/KO39	2018-09-04	74	154.3	73	0.47	KO/KO
871-8	2018-06-22	F	(KO39xwt)x (KO39xKO39)	F13(N1)	KO39/KO39	2018-09-04	74	154.7	98	0.63	KO/KO
872-9	2018-06-22	F	(KO39xwt)x (KO39xKO39)	F13(N1)	KO39/KO39	2018-09-04	74	151.7	75	0.49	KO/KO
355	2016-09-01	F	(KO39xwt)x(KO39xKO39)	F9(N1)	KO39/KO39	2016-11-14	74	176.6	77	0.44	KO/KO
356	2016-09-01	F	(KO39xwt)x(KO39xKO39)	F9(N1)	KO39/KO39	2016-11-14	74	145	69	0.48	KO/KO
296-5	2018-10-05	F	(KO39xwt)F3	F16(N3)	KO39/KO39	2018-12-19	75	180.9	89	0.49	KO/KO
203	2014-10-31	F	(KO39xSHR)x(KO39xwt)		KO39/KO39	2015-01-15	76	177.1	82	0.46	KO/KO
227	2016-06-27	F	(KO39xwt)F3	F7((N2xN3)xN2)	KO39/KO39	2016-09-12	77	155	76	0.49	KO/KO
64	2017-07-06	F	(KO39xwt)F3	F11(N3)	KO39/KO39	2017-09-21	77	153.1	75	0.49	KO/KO
621	2016-12-06	F	(KO39xwt)x (KO39xKO39)	F7B(N2)	KO39/KO39	2017-02-21	77	174.2	82	0.47	KO/KO
662	2015-09-28	F	F3(KO39xwt)	F5(N2xN3)	KO39/KO39	2015-12-15	78	181.3	92	0.51	KO/KO
666	2015-09-28	F	F3(KO39xwt)	F5(N2xN3)	KO39/KO39	2015-12-15	78	194.2	76	0.39	KO/KO
561	2016-11-08	F	(KO39xwt)F3	F9(N3)	KO39/KO39	2017-01-26	79	138.2	75	0.54	KO/KO
562	2016-11-08	F	(KO39xwt)F3	F9(N3)	KO39/KO39	2017-01-26	79	139.5	74	0.53	KO/KO
564	2016-11-08	F	(KO39xwt)F3	F9(N3)	KO39/KO39	2017-01-26	79	137.6	78	0.57	KO/KO
567	2016-11-08	F	(KO39xwt)F3	F9(N3)	KO39/KO39	2017-01-26	79	148.9	69	0.46	KO/KO
966	2016-02-16	F	(KO39xwt)x(KO39xKO39)	F6((N2xN3)xN2)	KO39/KO39	2016-05-05	79	168.9	45	0.27	KO/KO
968	2016-02-16	F	(KO39xwt)x(KO39xKO39)	F6((N2xN3)xN2)	KO39/KO39	2016-05-05	79	166.2	57	0.34	KO/KO
769-8	2018-05-14	F	(KO39xwt)F3	F13(N3)	KO39/KO39	2018-08-02	80	166.6	81	0.49	KO/KO
773-12	2018-05-14	F	(KO39xwt)F3	F13(N3)	KO39/KO39	2018-08-02	80	156.3	76	0.49	KO/KO
634-6	2018-04-07	F	(KO39xwt)x (KO39xKO39)	F13(N1)	KO39/KO39	2018-06-26	80	173.1	80	0.46	KO/KO
635-7	2018-04-07	F	(KO39xwt)x (KO39xKO39)	F13(N1)	KO39/KO39	2018-06-26	80	202.6	67	0.33	KO/KO
636-8	2018-04-07	F	(KO39xwt)x (KO39xKO39)	F13(N1)	KO39/KO39	2018-06-26	80	216.3	93	0.43	KO/KO
197	2016-05-29	F	(KO39xwt)x(KO39xKO39)	F7(N1)	KO39/KO39	2016-08-17	80	217.1	95	0.44	KO/KO
880	2016-01-08	F	(KO39xwt)F3	F6(N2)	KO39/KO39	2016-03-29	81	190.1	63	0.33	KO/KO
839	2015-12-31	F	(KO39xwt)x(KO39xKO39)	F7(N1)	KO39/KO39	2016-03-21	81	187.5	90	0.48	KO/KO
840	2015-12-31	F	(KO39xwt)x(KO39xKO39)	F7(N1)	KO39/KO39	2016-03-21	81	175.6	59	0.34	KO/KO
841	2015-12-31	F	(KO39xwt)x(KO39xKO39)	F7(N1)	KO39/KO39	2016-03-21	81	200.9	96	0.48	KO/KO
857	2015-12-31	F	(KO39xwt)x(KO39xKO39)	F7(N1)	KO39/KO39	2016-03-21	81	178	78	0.44	KO/KO
858	2015-12-31	F	(KO39xwt)x(KO39xKO39)	F7(N1)	KO39/KO39	2016-03-21	81	229.1	79	0.34	KO/KO
267	2016-07-14	F	(KO39xwt)x(KO39xKO39)	F8(N1)	KO39/KO39	2016-10-03	81	227.4	126	0.55	KO/KO
534	2016-11-18	F	(KO39xwt)x(KO39xKO39)	F10(N1)	KO39/KO39	2017-02-07	81	165.4	84	0.51	KO/KO
162	2014-09-25	F	((KO39xSHR)N2)F1		KO39/KO39	2014-12-16	82	180.3	59	0.33	KO/KO
778	2015-11-21	F	(KO39xwt)F3	F6(N3)	KO39/KO39	2016-02-11	82	202.6	75	0.37	KO/KO
19	2017-06-22	F	(KO39xwt)F3	F10(N3)	KO39/KO39	2017-09-12	82	168.3	81	0.48	KO/KO
219	2014-11-28	F	(KO39xwt)F3		KO39/KO39	2015-02-19	83	157.5	75	0.48	KO/KO
192	2016-05-26	F	(KO39xwt)F3	F7(N3)	KO39/KO39	2016-08-17	83	183.6	74	0.4	KO/KO
195	2016-05-26	F	(KO39xwt)F3	F7(N3)	KO39/KO39	2016-08-17	83	180.7	94	0.52	KO/KO
757-7	2018-05-25	F	(KO39xwt)F3	F13(N3)	KO39/KO39	2018-08-16	83	168	97	0.58	KO/KO
636	2015-09-15	F	(KO39xwt)x(KO39xKO39)	F6(N1)	KO39/KO39	2015-12-07	83	228	82	0.36	KO/KO
726-5	2019-02-07	F	(KO39xwt)F3	F14(N3) x F13(N1)	KO39/KO39	2019-05-02	84	186.8	101	0.54	KO/KO
149	2016-05-16	F	(KO39xwt)x (KO39xKO39)	F6(N2)	KO39/KO39	2016-08-09	85	179	81	0.45	KO/KO
150	2016-05-16	F	(KO39xwt)x (KO39xKO39)	F6(N2)	KO39/KO39	2016-08-09	85	204.9	82	0.4	KO/KO
94	2014-01-09	F	(KO39xwt)x(KO39xKO39)		KO39/KO39	2014-11-25	85	174.5	60	0.34	KO/KO
336	2014-03-24	F	(SHR x KO39)F2		KO39/KO39	2014-06-17	85	154.5	82	0.53	KO/KO
487	2015-05-24	F	N3(KO39xwt)xN3(KO39xwt)	F4(N3)	KO39/KO39	2015-08-17	85	195.1	69	0.35	KO/KO
490	2015-05-24	F	N3(KO39xwt)xN3(KO39xwt)	F4(N3)	KO39/KO39	2015-08-17	85	188.1	74	0.39	KO/KO
494A	2015-05-24	F	N3(KO39xwt)xN3(KO39xwt)	F4(N3)	KO39/KO39	2015-08-17	85	196.3	69	0.35	KO/KO
351	2015-03-02	F	((KO39xwt)N2)F2	F4(N2)	KO39/KO39	2015-05-27	86	175	58	0.33	KO/KO
161	2017-08-15	F	(KO39xwt)F3	F11(N3)	KO39/KO39	2017-11-09	86	165.2	48	0.29	KO/KO
82	2016-04-18	F	(KO39xwt)x (KO39xKO39)	F8(N1)	KO39/KO39	2016-07-14	87	192.4	67	0.35	KO/KO
83	2016-04-18	F	(KO39xwt)x (KO39xKO39)	F8(N1)	KO39/KO39	2016-07-14	87	197.2	68	0.34	KO/KO
84	2016-04-18	F	(KO39xwt)x (KO39xKO39)	F8(N1)	KO39/KO39	2016-07-14	87	185.7	70	0.38	KO/KO
195-8	2018-09-01	F	(KO39xwt)F3	F14(N3)	KO39/KO39	2018-11-28	88	168.8	91	0.54	KO/KO
70	2016-04-13	F	(KO39xwt)x(KO39xKO39)	F8(N1)	KO39/KO39	2016-07-14	92	176.2	76	0.43	KO/KO
71	2016-04-13	F	(KO39xwt)x(KO39xKO39)	F8(N1)	KO39/KO39	2016-07-14	92	186.8	81	0.43	KO/KO
876	2017-04-02	F	(KO39xwt)x(KO39xKO39)	F11(N1)	KO39/KO39	2017-07-11	100	172.3	61	0.35	KO/KO
877	2017-04-02	F	(KO39xwt)x(KO39xKO39)	F11(N1)	KO39/KO39	2017-07-11	100	178.5	83	0.46	KO/KO
317	2016-07-22	F	(KO39xwt)x (KO39xKO39)	F6B(N2)	KO39/KO39	2016-10-31	101	191.1	73	0.38	KO/KO
605-6	2018-03-25	F	(KO39xwt)F3	F14(N3)	KO39/KO39	2018-07-10	107	181.7	96	0.53	KO/KO
952	2017-05-05	F	(KO39xwt)F3	F10(N3)	KO39/KO39	2017-08-25	112	223.2	101	0.45	KO/KO
427	2017-11-30	F	(KO39xwt)F3	F12(N3)	KO39/KO39	2018-03-22	112	187.8	104	0.55	KO/KO
417	2017-11-30	F	(KO39xwt)x (KO39xKO39)	F12(N1)	KO39/KO39	2018-03-22	112	212.3	88	0.41	KO/KO
85-9	2018-08-26	F	(KO39xwt)F3	F15(N3)	KO39/KO39	2018-12-19	115	219.4	99	0.45	KO/KO
573-4	2018-03-03	F	(KO39xwt)x(KO39xKO39)	F13(N1)	KO39/KO39	2018-06-26	115	176.5	41	0.23	KO/KO
497	2018-01-10	F	(KO39xwt)F3	F13(N3)	KO39/KO39	2018-05-11	121	207.6	73	0.35	KO/KO
499	2018-01-10	F	(KO39xwt)F3	F13(N3)	KO39/KO39	2018-05-11	121	217.2	59	0.27	KO/KO
315	2014-04-02	F	(SHR x KO39)F2		KO39/KO39	2014-08-05	125	196.8	61	0.31	KO/KO
5	2014-02-04	F	(SHR x 514)F2		KO39/KO39	2014-06-17	133	183.6	68	0.37	KO/KO
784	2015-12-09	F	(KO39xwt)x (KO39xKO39)	F7(N1)	KO39/KO39	2016-04-21	134	227.3	55	0.24	KO/KO
98	8.31.2014	F	BC2(KO39xwt)xBC2(KO39xwt)		KO39/KO39	2015-01-15	137	207.4	54	0.26	KO/KO
643-7	2018-04-02	F	(KO39xwt)x (KO39xKO39)	F13(N1)	KO39/KO39	2018-08-23	143	238.7	85	0.36	KO/KO
644-8	2018-04-02	F	(KO39xwt)x (KO39xKO39)	F13(N1)	KO39/KO39	2018-08-23	143	220.8	97	0.44	KO/KO
253	2014-12-14	F	(KO39xwt)x(KO39xwt)	F4(N1)	KO39/KO39	2015-05-27	164	202.9	49	0.24	KO/KO
511	2014-05-19	F	(SHR x KO39)F2		KO39/KO39	2014-10-30	164	224.8	61	0.27	KO/KO
513	2014-05-19	F	(SHR x KO39)F2		KO39/KO39	2014-10-30	164	230.2	71	0.31	KO/KO
412	2017-11-23	F	(KO39xwt)x (KO39xKO39)	F12(N1)	KO39/KO39	2018-05-11	169	222.3	91	0.41	KO/KO
381	2015-03-20	F	((KO39xwt)N3)F1	F4(N3)	KO39/KO39	2015-09-09	173	246.6	79	0.32	KO/KO
383	2015-03-20	F	((KO39xwt)N3)F1	F4(N3)	KO39/KO39	2015-09-09	173	241.2	48	0.2	KO/KO
7	2014-02-04	F	(SHR x 514)F2		KO39/KO39	2014-08-05	182	222.9	53	0.24	KO/KO
596	2015-08-23	F	(KO39xwt)x(KO39xKO39)	F6(N1)	KO39/KO39	2016-02-25	186	244.4	54	0.22	KO/KO
597	2015-08-23	F	(KO39xwt)x(KO39xKO39)	F6(N1)	KO39/KO39	2016-02-25	186	245.3	65	0.26	KO/KO
269	2017-09-25	F	(KO39xwt)x(KO39xKO39)	F12(N1)	KO39/KO39	2018-04-05	192	234.1	59	0.25	KO/KO
633	2015-09-15	F	(KO39xwt)x(KO39xKO39)	F6(N1)	KO39/KO39	2016-03-29	196	250.7	80	0.32	KO/KO
543	2016-11-20	F	(KO39xwt)x(KO39xKO39)	F10(N1)	KO39/KO39	2017-06-07	199	228.8	87	0.38	KO/KO
15	2016-03-04	F	(KO39xwt)x(KO39xKO39)	F7((N2xN3)xN2)	KO39/KO39	2016-10-03	213	206.6	75	0.36	KO/KO
511A	2015-06-13	F	(KO39xwt)F3	F5(N2)	KO39/KO39	2016-01-14	215	232.6	46	0.2	KO/KO
416	2015-04-01	F	((KO39xwt)N2)F3	F5(N2xN1)	KO39/KO39	2015-11-25	238	263.1	58	0.22	KO/KO
77	2016-04-18	F	(KO39xwt)x (KO39xKO39)	F8(N1)	KO39/KO39	2016-12-19	245	222.7	73	0.33	KO/KO
415	2017-11-30	F	(KO39xwt)x (KO39xKO39)	F12(N1)	KO39/KO39	2018-08-02	245	223.5	72	0.32	KO/KO
164	2014-09-25	F	((KO39xSHR)N2)F1	F3(N2)	KO39/KO39	2015-06-03	251	217.5	39	0.18	KO/KO
951	2017-05-05	F	(KO39xwt)F3	F10(N3)	KO39/KO39	2018-01-16	256	238.2	62	0.26	KO/KO
616-6	2018-03-25	F	(KO39xwt)F3	F14(N3)	KO39/KO39	2018-12-19	269	254	58	0.23	KO/KO
93	2014-01-09	F	(KO39xwt)x(KO39xKO39)	F3(N1)	KO39/KO39	2015-06-22	294	271.2	51	0.19	KO/KO
325	2014-04-02	F	(SHR x KO39)F2		KO39/KO39	2015-02-19	323	245.2	51	0.21	KO/KO
81	2014-08-02	F	(KO39xKO39)x(KO39/wt)	F3(N1)	KO39/KO39	2015-07-29	361	263	55	0.21	KO/KO
378-7	2013-12-22	F	KO516xKO39		KO516/KO39	2014-05-14	143	211.8	70	0.33	KO/KO
379-8	2013-12-22	F	KO516xKO39		KO516/KO39	2014-05-14	143	227.1	81	0.36	KO/KO
162	2014-03-08	F	KO516xKO39		KO516/KO39	2014-08-05	150	224.1	52	0.23	KO/KO
243	2016-07-15	F	(KO516xwt)x(KO516xKO516)	F5(N1)	KO516/KO516	2016-09-12	59	147.9	82	0.55	KO/KO
244	2016-07-15	F	(KO516xwt)x(KO516xKO516)	F5(N1)	KO516/KO516	2016-09-12	59	129	49	0.38	KO/KO
371	2015-03-19	F	(KO516xwt)x(KO516xKO516)	F3(N1)	KO516/KO516	2015-05-27	69	164.1	65	0.4	KO/KO
372	2015-03-19	F	(KO516xwt)x(KO516xKO516)	F3(N1)	KO516/KO516	2015-05-27	69	171	70	0.41	KO/KO
817-11	2019-03-14	F	(KO516xwt)F3	F15(N1)	KO516/KO516	2019-05-23	70	140	92	0.66	KO/KO
554-4	2018-03-01	F	(KO516xwt)F3	F10(N1)	KO516/KO516	2018-05-11	71	148.8	71	0.48	KO/KO
556-6	2018-03-01	F	(KO516xwt)F3	F10(N1)	KO516/KO516	2018-05-11	71	159.1	86	0.54	KO/KO
559-9	2018-03-01	F	(KO516xwt)F3	F10(N1)	KO516/KO516	2018-05-11	71	144.1	71	0.49	KO/KO
364	2017-11-11	F	(KO516xwt)F3	F10(N1)	KO516/KO516	2018-01-22	72	220	43	0.2	KO/KO
365	2017-11-11	F	(KO516xwt)F3	F10(N1)	KO516/KO516	2018-01-22	72	153.5	76	0.5	KO/KO
655	2017-01-09	F	(KO516xwt)x(KO516xKO516)	F6(N1)	KO516/KO516	2017-03-22	72	149.1	80	0.54	KO/KO
820	2015-12-14	F	(K516xwt)x(KO516xKO516)	F4(N1)	KO516/KO516	2016-02-25	73	186.4	69	0.37	KO/KO
583	2015-08-10	F	(KO516xwt)x (KO516xKO516)	F4(N1)	KO516/KO516	2015-10-22	73	172	54	0.31	KO/KO
585	2015-08-10	F	(KO516xwt)x (KO516xKO516)	F4(N1)	KO516/KO516	2015-10-22	73	181.9	73	0.4	KO/KO
810-5	2018-06-03	F	(KO516xwt)F3	F13(N1)	KO516/KO516	2018-08-16	74	152.9	82	0.54	KO/KO
811-6	2018-06-03	F	(KO516xwt)F3	F13(N1)	KO516/KO516	2018-08-16	74	162.9	97	0.6	KO/KO
812-7	2018-06-03	F	(KO516xwt)F3	F13(N1)	KO516/KO516	2018-08-16	74	162.9	87	0.53	KO/KO
814-9	2018-06-03	F	(KO516xwt)F3	F13(N1)	KO516/KO516	2018-08-16	74	160.3	95	0.59	KO/KO
210-7	2018-09-21	F	(KO516xwt)F3	F14(N1)	KO516/KO516	2018-12-05	75	175.5	77	0.44	KO/KO
606-5	2019-01-05	F	(KO516xwt)F3	F15(N1)	KO516/KO516	2019-03-20	75	169.6	101	0.6	KO/KO
608-7	2019-01-05	F	(KO516xwt)F3	F15(N1)	KO516/KO516	2019-03-20	75	176.9	86	0.49	KO/KO
392-9	2018-11-08	F	(KO516xwt)F3	F14(N1)	KO516/KO516	2019-01-24	77	176.4	88	0.5	KO/KO
942	2016-02-02	F	(KO516xwt)F3	F6(N1)	KO516/KO516	2016-04-21	79	202.8	83	0.41	KO/KO
916	2017-05-01	F	(KO516xwt)F3	F8.5(N1)	KO516/KO516	2017-07-20	80	160.3	70	0.44	KO/KO
624-8	2018-04-07	F	(KO516xwt)F3	F12(N1)	KO516/KO516	2018-06-26	80	153.2	70	0.46	KO/KO
627-11	2018-04-07	F	(KO516xwt)F3	F12(N1)	KO516/KO516	2018-06-26	80	167.2	84	0.5	KO/KO
640	2016-12-11	F	(KO516xwt)x(KO516xwt)	F8(N1)	KO516/KO516	2017-03-02	80	163.9	93	0.57	KO/KO
470	2015-05-09	F	(KO516xSHR)F3	F4(N1)	KO516/KO516	2015-07-29	81	211.3	81	0.38	KO/KO
742	2015-12-05	F	(KO516xwt)F3	F5(N1)	KO516/KO516	2016-02-25	82	201.1	76	0.38	KO/KO
142	2016-05-19	F	(KO516xwt)F3	F7(N1)	KO516/KO516	2016-08-09	82	179.3	108	0.6	KO/KO
158	2016-05-18	F	(KO516xwt)F3	F6(N1)	KO516/KO516	2016-08-09	83	181.4	90	0.5	KO/KO
159	2016-05-18	F	(KO516xwt)F3	F6(N1)	KO516/KO516	2016-08-09	83	175.3	84	0.48	KO/KO
169	2016-05-18	F	(KO516xwt)F3	F6(N1)	KO516/KO516	2016-08-09	83	184.4	79	0.43	KO/KO
170	2016-05-18	F	(KO516xwt)F3	F6(N1)	KO516/KO516	2016-08-09	83	182.3	102	0.56	KO/KO
87	8.31.2014	F	(KO516xwt)F2		KO516/KO516	2014-11-25	86	183.9	75	0.41	KO/KO
149	2017-08-15	F	(KO516xwt)x(KO516xKO516)	F8(N1)	KO516/KO516	2017-11-09	86	161.5	80	0.5	KO/KO
152	2017-08-15	F	(KO516xwt)x(KO516xKO516)	F8(N1)	KO516/KO516	2017-11-09	86	164.1	75	0.46	KO/KO
153	2017-08-15	F	(KO516xwt)x(KO516xKO516)	F8(N1)	KO516/KO516	2017-11-09	86	171.4	104	0.61	KO/KO
616	2015-08-29	F	(KO516xSHR)F3	F5(N1)	KO516/KO516	2015-11-25	88	187.8	67	0.36	KO/KO
117	2016-05-09	F	(KO516xwt)x(KO516xKO516)	F5(N1)	KO516/KO516	2016-08-09	92	193.4	113	0.58	KO/KO
580	2016-11-29	F	(KO516xwt)x(KO516xwt)	F7(N1)	KO516/KO516	2017-03-02	92	172.3	90	0.52	KO/KO
137	2016-05-13	F	(KO516xwt)F3	F6(N1)	KO516/KO516	2016-08-17	96	208.6	110	0.53	KO/KO
786	2017-03-02	F	(KO516xwt)x(KO516xKO516)	F6(N1)	KO516/KO516	2017-06-07	97	212.2	104	0.49	KO/KO
913	2017-05-01	F	(KO516xwt)F3	F8.5(N1)	KO516/KO516	2017-08-08	99	170.4	81	0.48	KO/KO
914	2017-05-01	F	(KO516xwt)F3	F8.5(N1)	KO516/KO516	2017-08-08	99	185	73	0.39	KO/KO
384	2016-09-03	F	(KO516xwt)F3	F7(N1)	KO516/KO516	2016-12-19	107	191.1	99	0.52	KO/KO
584	2015-08-10	F	(KO516xwt)x (KO516xKO516)	F4(N1)	KO516/KO516	2015-11-25	107	229	81	0.35	KO/KO
322	2015-02-01	F	(KO516xwt)x(KO516xwt)	F3(N1)	KO516/KO516	2015-05-27	115	187.2	84	0.45	KO/KO
938	2016-02-02	F	(KO516xwt)F3	F6(N1)	KO516/KO516	2016-06-09	128	259.1	89	0.34	KO/KO
867	2017-03-29	F	(KO516xwt)x(KO516xwt)	F9(N1)	KO516/KO516	2017-08-08	132	233.2	75	0.32	KO/KO
905	2017-04-30	F	(KO516xwt)x(KO516xKO516)	F7(N1)	KO516/KO516	2017-09-21	144	214.6	67	0.31	KO/KO
906	2017-04-30	F	(KO516xwt)x(KO516xKO516)	F7(N1)	KO516/KO516	2017-09-21	144	212.9	61	0.29	KO/KO
312	2015-01-29	F	F3(KO516xwt)	F3(N1)	KO516/KO516	2015-06-22	144	263.5	56	0.21	KO/KO
576	2016-12-09	F	(KO516xwt)x(KO516xKO516)	F6(N1)	KO516/KO516	2017-05-04	146	202.5	87	0.43	KO/KO
131	9.28.14	F	(KO516xwt)F2		KO516/KO516	2015-03-05	158	219.6	74	0.34	KO/KO
860	2017-04-03	F	(KO516xwt)x(KO516xKO516)	F7(N1)	KO516/KO516	2017-09-21	171	218.7	95	0.43	KO/KO
144	2016-05-19	F	(KO516xwt)F3	F7(N1)	KO516/KO516	2016-11-07	172	235.6	78	0.33	KO/KO
183	2014-11-07	F	(KO516xwt)F2	F2(N1)	KO516/KO516	2015-04-30	174	199.4	72	0.36	KO/KO
510B	2015-06-22	F	(KO516xwt)x (KO516xKO516)	F3(N1)	KO516/KO516	2016-01-14	206	273.8	60	0.22	KO/KO
511B	2015-06-22	F	(KO516xwt)x (KO516xKO516)	F3(N1)	KO516/KO516	2016-01-14	206	233.9	49	0.21	KO/KO
615	2015-08-29	F	(KO516xSHR)F3	F5(N1)	KO516/KO516	2016-03-29	213	270.4	69	0.26	KO/KO
88	2016-03-29	F	(KO516xwt)F3	F7(N1)	KO516/KO516	2016-10-31	216	223.5	59	0.26	KO/KO
973	2016-02-10	F	(KO516xwt)F3	F5(N1)	KO516/KO516	2016-10-03	236	243.6	59	0.24	KO/KO
94	2016-04-25	F	(KO516xwt)x(KO516xKO516)	F5(N1)	KO516/KO516	2016-12-19	238	214.4	50	0.23	KO/KO
322	2016-07-27	F	(KO516xwt)x(KO516xKO516)	F6(N1)	KO516/KO516	2017-04-11	257	238.5	50	0.21	KO/KO
370	2015-03-19	F	(KO516xwt)x(KO516xKO516)	F3(N1)	KO516/KO516	2015-12-07	263	268.8	51	0.19	KO/KO
394	2016-09-17	F	(KO516xwt)x(KO516xKO516)	F6(N1)	KO516/KO516	2017-06-07	263	229.4	67	0.29	KO/KO
598	2016-12-05	F	(KO516xwt)x(KO516xKO516)	F6(N1)	KO516/KO516	2017-08-25	263	211.9	68	0.32	KO/KO
579	2015-08-10	F	(KO516xwt)x (KO516xKO516)	F4(N1)	KO516/KO516	2016-05-05	269	248.7	48	0.19	KO/KO
173	2016-05-14	F	(KO516xwt)x (KO516xKO516)	F6(N1)	KO516/KO516	2017-03-02	291	231.1	64	0.28	KO/KO
115	2016-05-09	F	(KO516xwt)x(KO516xKO516)	F5(N1)	KO516/KO516	2017-03-02	296	246.4	72	0.29	KO/KO
442	2016-10-05	F	(KO516xKO516)x(KO516xwt)	F7(N1)	KO516/KO516	2017-09-26	356	230.2	46	0.2	KO/KO
136	9.28.14	F	(KO516xwt)F2	F2(N1)	KO516/KO516	2015-12-15	443	270.2	69	0.26	KO/KO
209	2014-12-03	F	(KO516xwt)F2	F2(N1)	KO516/KO516	2016-02-25	449	261.2	64	0.25	KO/KO
172	2014-03-07	F	KO8 x KO39		KO8/KO39	2014-08-05	151	203	40	0.2	KO/KO
294	2016-07-06	F	(KO8xwt)x(KO8xKO8)	F8(N1)	KO8/KO8	2016-09-05	61	157.1	61	0.39	KO/KO
295	2016-07-06	F	(KO8xwt)x(KO8xKO8)	F8(N1)	KO8/KO8	2016-09-05	61	171.4	80	0.47	KO/KO
7	2016-03-04	F	(KO8xwt)x(KO8xKO8)	F7(N1)	KO8/KO8	2016-05-05	62	187.5	55	0.29	KO/KO
8	2016-03-04	F	(KO8xwt)x(KO8xKO8)	F7(N1)	KO8/KO8	2016-05-05	62	177.5	50	0.28	KO/KO
166	2017-08-18	F	(KO8xwt)x(KO8xKO8)	F10(N1)	KO8/KO8	2017-10-24	67	165	84	0.51	KO/KO
435	2016-10-10	F	(KO8xwt)x(KO8xKO8)	F8(N1)	KO8/KO8	2016-12-19	70	141.8	53	0.37	KO/KO
80	2017-07-16	F	(KO8xwt)F3	F10(N1)	KO8/KO8	2017-09-26	72	154.1	80	0.52	KO/KO
83	2017-07-16	F	(KO8xwt)F3	F10(N1)	KO8/KO8	2017-09-26	72	157	90	0.57	KO/KO
540	2018-01-15	F	(KO8xwt)F3	F12(N1)	KO8/KO8	2018-03-28	72	160	25	0.16	KO/KO
824	2017-03-03	F	(KO516xwt)F3	F9(N1)	KO8/KO8	2017-05-15	73	144.8	77	0.53	KO/KO
827	2017-03-03	F	(KO516xwt)F3	F9(N1)	KO8/KO8	2017-05-15	73	152.2	70	0.46	KO/KO
710-7	2019-01-27	F	(KO8xwt)F3	F15(N1)	KO8/KO8	2019-04-10	73	180.3	121	0.67	KO/KO
307	2015-01-05	F	(KO8xwt)x(KO8xKO8)		KO8/KO8	2015-03-20	73	157.8	89	0.56	KO/KO
308	2015-01-05	F	(KO8xwt)x(KO8xKO8)		KO8/KO8	2015-03-20	73	167.9	69	0.41	KO/KO
573	2015-08-10	F	(KO8xwt)x(KO8xKO8)	F5(3xN1xF1)	KO8/KO8	2015-10-22	73	171	72	0.42	KO/KO
864	2016-01-08	F	(KO8xwt)x(KO8xKO8)	F7(N1)	KO8/KO8	2016-03-21	73	193.6	82	0.42	KO/KO
865	2016-01-08	F	(KO8xwt)x(KO8xKO8)	F7(N1)	KO8/KO8	2016-03-21	73	202.7	105	0.52	KO/KO
721	2015-11-15	F	(KO8xwt)x (KO8xKO8)	F5(N1)	KO8/KO8	2016-01-28	74	220	72	0.33	KO/KO
722	2015-11-15	F	(KO8xwt)x (KO8xKO8)	F5(N1)	KO8/KO8	2016-01-28	74	193.5	64	0.33	KO/KO
495B	2015-05-14	F	(KO8xwt)x(KO8xKO8)	F4(N1)	KO8/KO8	2015-07-29	76	165.3	70	0.42	KO/KO
681	2015-09-30	F	F3(KO8xwt)	F5(N1)	KO8/KO8	2015-12-15	76	177.8	76	0.43	KO/KO
402-3	2018-11-08	F	(KO8xwt)F3	F15(N1)	KO8/KO8	2019-01-24	77	175.3	104	0.59	KO/KO
404-5	2018-11-08	F	(KO8xwt)F3	F15(N1)	KO8/KO8	2019-01-24	77	173	102	0.59	KO/KO
549	2015-06-24	F	(KO8xwt)F3	F5(N1)	KO8/KO8	2015-09-09	78	172.4	48	0.28	KO/KO
182	2016-05-30	F	(KO8xwt)F3	F7(N1)	KO8/KO8	2016-08-17	79	210.7	88	0.42	KO/KO
100	2016-04-26	F	(KO8xwt)x(KO8xKO8)	F7(N1)	KO8/KO8	2016-07-14	79	205	84	0.41	KO/KO
101	2016-04-26	F	(KO8xwt)x(KO8xKO8)	F7(N1)	KO8/KO8	2016-07-14	79	227.6	90	0.4	KO/KO
103	2016-04-26	F	(KO8xwt)x(KO8xKO8)	F7(N1)	KO8/KO8	2016-07-14	79	211.6	69	0.33	KO/KO
760	2015-12-07	F	(KO8xwt)F3	F5(N1)	KO8/KO8	2016-02-25	80	203.4	85	0.42	KO/KO
9	2017-06-24	F	(KO8xwt)F3	F10(N1)	KO8/KO8	2017-09-12	80	144.3	76	0.53	KO/KO
498	2015-05-29	F	(KO8xwt)X(KO8xwt)	F4(N1)	KO8/KO8	2015-08-17	80	217.8	56	0.26	KO/KO
195	2017-08-20	F	(KO516xwt)F3	F10(N1)	KO8/KO8	2017-11-09	81	183.1	93	0.51	KO/KO
196	2017-08-20	F	(KO516xwt)F3	F10(N1)	KO8/KO8	2017-11-09	81	179.6	115	0.64	KO/KO
197	2017-08-20	F	(KO516xwt)F3	F10(N1)	KO8/KO8	2017-11-09	81	178.4	97	0.54	KO/KO
553	2016-11-18	F	(KO8xwt)F3	?F9(N1)	KO8/KO8	2017-02-07	81	200.5	75	0.37	KO/KO
866	2016-01-08	F	(KO8xwt)x(KO8xKO8)	F7(N1)	KO8/KO8	2016-03-29	81	200.2	106	0.53	KO/KO
867	2016-01-08	F	(KO8xwt)x(KO8xKO8)	F7(N1)	KO8/KO8	2016-03-29	81	202.2	101	0.5	KO/KO
868	2016-01-08	F	(KO8xwt)x(KO8xKO8)	F7(N1)	KO8/KO8	2016-03-29	81	206.3	91	0.44	KO/KO
388	2015-03-13	F	(KO8xwt)F3	F4(N1)	KO8/KO8	2015-06-03	82	152	82	0.54	KO/KO
391	2015-03-13	F	(KO8xwt)F3	F4(N1)	KO8/KO8	2015-06-03	82	158	76	0.48	KO/KO
392	2015-03-13	F	(KO8xwt)F3	F4(N1)	KO8/KO8	2015-06-03	82	166.7	67	0.4	KO/KO
327	2016-09-07	F	(KO8xwt)F3	F7.5(N1)	KO8/KO8	2016-11-28	82	166.4	76	0.46	KO/KO
332	2015-01-22	F	(KO8xwt)x(KO8xwt)		KO8/KO8	2015-04-14	82	179.7	66	0.37	KO/KO
477	2016-11-04	F	(KO8xwt)F3	F8(N1)	KO8/KO8	2017-01-26	83	171.5	99	0.58	KO/KO
478	2016-11-04	F	(KO8xwt)F3	F8(N1)	KO8/KO8	2017-01-26	83	176.9	111	0.63	KO/KO
479	2016-11-04	F	(KO8xwt)F3	F8(N1)	KO8/KO8	2017-01-26	83	159.7	90	0.56	KO/KO
242	2014-11-27	F	(KO8xKO8)x(KO8xwt)		KO8/KO8	2015-02-19	84	158.5	70	0.44	KO/KO
620	2015-09-09	F	(KO8xwt)x(KO8xKO8)	F6(3xN1+F1)	KO8/KO8	2015-12-15	97	221.6	87	0.39	KO/KO
621	2015-09-09	F	(KO8xwt)x(KO8xKO8)	F6(3xN1+F1)	KO8/KO8	2015-12-15	97	228.9	82	0.36	KO/KO
573	2014-05-26	F	(KO8 x KO8)x(KO8/wt)		KO8/KO8	2014-09-02	99	190.4	88	0.46	KO/KO
68	2019-04-22	F	(KO8xKO8)x(KO8xwt)	F13(N1)	KO8/KO8	2019-08-14	114	204.6	95	0.46	KO/KO
391	2017-11-08	F	(KO8xwt)F3	F11(N1)	KO8/KO8	2018-03-13	125	202.4	74	0.37	KO/KO
392	2017-11-08	F	(KO8xwt)F3	F11(N1)	KO8/KO8	2018-03-13	125	171.9	69	0.4	KO/KO
184	2016-05-30	F	(KO8xwt)F3	F7(N1)	KO8/KO8	2016-10-03	126	241.8	101	0.42	KO/KO
369	2014-03-28	F	(SHR x KO8)F2		KO8/KO8	2014-08-05	130	221.9	66	0.3	KO/KO
240	2014-11-27	F	(KO8xKO8)x(KO8xwt)	F4(2xN1xF1)	KO8/KO8	2015-04-30	154	233.6	61	0.26	KO/KO
241	2014-11-27	F	(KO8xKO8)x(KO8xwt)	F4(2xN1xF1)	KO8/KO8	2015-04-30	154	222.4	69	0.31	KO/KO
344	2015-02-25	F	(KO8xwt)F3	F3(N1)	KO8/KO8	2015-07-29	154	233	68	0.29	KO/KO
530	2015-06-22	F	(KO8xwt)x (KO8xKO8)	F5(2xN1+F1)	KO8/KO8	2015-11-25	156	263.9	66	0.25	KO/KO
572	2014-05-26	F	(KO8 x KO8)x(KO8/wt)		KO8/KO8	2014-10-30	157	231.8	52	0.22	KO/KO
663-6	2018-04-13	F	(KO8xwt)x(KO8xKO8)	F11(N1)	KO8/KO8	2018-09-20	160	221.2	55	0.25	KO/KO
303	2015-01-05	F	(KO8xwt)x(KO8xKO8)	F4(N1)	KO8/KO8	2015-06-22	168	243.9	38	0.16	KO/KO
304	2015-01-05	F	(KO8xwt)x(KO8xKO8)	F4(N1)	KO8/KO8	2015-06-22	168	246.2	71	0.29	KO/KO
306	2015-01-05	F	(KO8xwt)x(KO8xKO8)	F4(N1)	KO8/KO8	2015-06-22	168	250.6	63	0.25	KO/KO
720	2015-11-15	F	(KO8xwt)x (KO8xKO8)	F5(N1)	KO8/KO8	2016-05-05	172	239.3	84	0.35	KO/KO
26	2016-03-15	F	(KO8xwt)F3	F6(N1)	KO8/KO8	2016-09-05	174	213.6	74	0.35	KO/KO
111	2016-05-09	F	(KO8xwt)x(KO8xKO8)	F7(2xN1+F1)	KO8/KO8	2016-10-31	175	231.4	85	0.37	KO/KO
522	2015-06-22	F	(KO8xwt)F3	F4(N1)	KO8/KO8	2015-12-15	176	256.2	37	0.14	KO/KO
795	2017-03-05	F	(KO8xwt)x(KO8xKO8)	F9(N1)	KO8/KO8	2017-09-21	200	242.1	61	0.25	KO/KO
5	2014-06-22	F	(KO8/wt)x(KO8 x KO8)		KO8/KO8	2015-01-15	207	253.5	73	0.29	KO/KO
562-3	2018-03-01	F	(KO8xwt)x(KO8xKO8)	F11(N1)	KO8/KO8	2018-10-11	224	227.9	67	0.29	KO/KO
6	2016-03-04	F	(KO8xwt)x(KO8xKO8)	F7(N1)	KO8/KO8	2016-10-31	241	259.4	73	0.28	KO/KO
505-6	2019-01-02	F	(KO8xwt)F3	F15(N1)	KO8/KO8	2019-05-23	243	220.6	85	0.39	KO/KO
506-7	2019-01-02	F	(KO8xwt)F3	F15(N1)	KO8/KO8	2019-05-23	243	222	87	0.39	KO/KO
191	2014-10-18	F	(KO8xwt)x(KO8xKO8)	F3(N1)	KO8/KO8	2015-06-22	247	244.9	44	0.18	KO/KO
108	2017-07-24	F	(KO8xwt)x(KO8xKO8)	F10(N1)	KO8/KO8	2018-04-05	255	236.1	52	0.22	KO/KO
293	2016-07-06	F	(KO8xwt)x(KO8xKO8)	F8(N1)	KO8/KO8	2017-04-11	278	268.5	73	0.27	KO/KO
607	2015-08-25	F	(KO8xwt)x(KO8xKO8)	F6(N1)	KO8/KO8	2016-06-09	289	267.9	66	0.25	KO/KO
608	2015-08-25	F	(KO8xwt)x(KO8xKO8)	F6(N1)	KO8/KO8	2016-06-09	289	291.4	73	0.25	KO/KO
789	2015-12-20	F	(KO8xwt)x(KO8xKO8)	F6(3xN1+F1)	KO8/KO8	2016-11-07	323	262.7	74	0.28	KO/KO
430	2015-04-21	F	(KO8xwt)x(KO8xKO8)	F4(N1)	KO8/KO8	2016-03-21	335	249.2	42	0.17	KO/KO
432	2015-04-21	F	(KO8xwt)x(KO8xKO8)	F4(N1)	KO8/KO8	2016-03-21	335	266.2	74	0.28	KO/KO
26	2014-02-04	F	(SHR x KO8)F2		KO8/KO8	2015-01-15	345	234.6	54	0.23	KO/KO
521	2014-05-19	F	(SHR x KO8)F2	F2(N1)	KO8/KO8	2015-05-27	373	241.8	70	0.29	KO/KO
338	2016-09-01	F	(KO8xwt)x(KO8xKO8)	F6(N1)	KO8/KO8	2017-09-21	385	230.7	92	0.4	KO/KO
343	2013-09-30	F	525 x 516		wt/KO2	2013-12-17	78	163	88	0.54	KO/wt
344	2013-09-30	F	525 x 516		wt/KO2	2013-12-17	78	161	108	0.67	KO/wt
354	2015-03-03	F	(KO2xwt)x(KO2xKO8)	F4(3xF1xN1)	wt/KO2	2015-05-27	85	194.7	95	0.49	KO/wt
59	2014-07-03	F	(KO2 x SHR)F2		wt/KO2	2014-10-30	119	222.5	108	0.49	KO/wt
403	2013-12-31	F	525 x 516		wt/KO2	2014-12-16	350	221.6	113	0.51	KO/wt
450	2015-05-01	F	(KO2xwt)x(KO2xKO2)	F4(F1)	wt/KO2	2016-05-05	370	297.6	170	0.57	KO/wt
963	2016-02-16	F	(KO39xwt)x(KO39xKO39)	F6((N2xN3)xN2)	wt/KO39	2016-04-21	65	154.7	51	0.33	KO/wt
218	2016-06-12	F	(KO39xwt)x(KO39xKO39)	F8(N1)	wt/KO39	2016-08-17	66	203.5	98	0.48	KO/wt
220	2016-06-12	F	(KO39xwt)x(KO39xKO39)	F8(N1)	wt/KO39	2016-08-17	66	183	97	0.53	KO/wt
398	2015-03-25	F	((KO39xwt)N2)F2	F4(N2)	wt/KO39	2015-06-03	70	157.2	82	0.52	KO/wt
519-5	2018-01-11	F	(KO39xwt)F3	F12(N3)	wt/KO39	2018-03-22	70	120	70	0.58	KO/wt
471-6	2018-11-27	F	(KO39xwt)F3	F16(N3)	wt/KO39	2019-02-06	71	177.5	117	0.66	KO/wt
740-8	2019-02-05	F	(KO39xwt)F3	F14(N3)	wt/KO39	2019-04-17	71	148.8	105	0.71	KO/wt
489	2018-01-10	F	(KO39xwt)x (KO39xKO39)	F12(N1)	wt/KO39	2018-03-22	71	161.4	87	0.54	KO/wt
493	2018-01-10	F	(KO39xwt)x (KO39xKO39)	F12(N1)	wt/KO39	2018-03-22	71	159.8	92	0.58	KO/wt
491	2018-01-10	F	(KO39xwt)x (KO39xKO39)	F12(N1)	wt/KO39	2018-03-22	71	157.4	87	0.55	KO/wt
492	2018-01-10	F	(KO39xwt)x (KO39xKO39)	F12(N1)	wt/KO39	2018-03-22	71	159.6	81	0.51	KO/wt
248-11	2018-09-17	F	(KO39xwt)F3	F14(N3)	wt/KO39	2018-11-28	72	177.3	109	0.61	KO/wt
249-12	2018-09-17	F	(KO39xwt)F3	F14(N3)	wt/KO39	2018-11-28	72	162.8	91	0.56	KO/wt
880-7	2018-07-09	F	(KO39xwt)F3	F15(N3)	wt/KO39	2018-09-20	73	172.6	109	0.63	KO/wt
402	2016-09-16	F	(KO39xwt)x (KO39xKO39)	F9(N1)	wt/KO39	2016-11-28	73	165.4	99	0.6	KO/wt
954	2016-02-08	F	(KO39xwt)x(KO39xKO39)	F7(N1)	wt/KO39	2016-04-21	73	175.7	94	0.54	KO/wt
869-6	2018-06-22	F	(KO39xwt)x (KO39xKO39)	F13(N1)	wt/KO39	2018-09-04	74	158.8	108	0.68	KO/wt
870-7	2018-06-22	F	(KO39xwt)x (KO39xKO39)	F13(N1)	wt/KO39	2018-09-04	74	163.2	123	0.75	KO/wt
873-10	2018-06-22	F	(KO39xwt)x (KO39xKO39)	F13(N1)	wt/KO39	2018-09-04	74	154.6	93	0.6	KO/wt
357	2016-09-01	F	(KO39xwt)x(KO39xKO39)	F9(N1)	wt/KO39	2016-11-14	74	143.9	77	0.54	KO/wt
228	2016-06-27	F	(KO39xwt)F3	F7((N2xN3)xN2)	wt/KO39	2016-09-12	77	181.7	90	0.5	KO/wt
620	2016-12-06	F	(KO39xwt)x (KO39xKO39)	F7B(N2)	wt/KO39	2017-02-21	77	168.9	118	0.7	KO/wt
665	2015-09-28	F	F3(KO39xwt)	F5(N2xN3)	wt/KO39	2015-12-15	78	186.7	93	0.5	KO/wt
565	2016-11-08	F	(KO39xwt)F3	F9(N3)	wt/KO39	2017-01-26	79	132.3	85	0.64	KO/wt
967	2016-02-16	F	(KO39xwt)x(KO39xKO39)	F6((N2xN3)xN2)	wt/KO39	2016-05-05	79	171.9	43	0.25	KO/wt
772-11	2018-05-14	F	(KO39xwt)F3	F13(N3)	wt/KO39	2018-08-02	80	153.6	83	0.54	KO/wt
633-5	2018-04-07	F	(KO39xwt)x (KO39xKO39)	F13(N1)	wt/KO39	2018-06-26	80	184.5	112	0.61	KO/wt
199	2016-05-29	F	(KO39xwt)x(KO39xKO39)	F7(N1)	wt/KO39	2016-08-17	80	207.4	97	0.47	KO/wt
842	2015-12-31	F	(KO39xwt)x(KO39xKO39)	F7(N1)	wt/KO39	2016-03-21	81	202.4	112	0.55	KO/wt
844	2015-12-31	F	(KO39xwt)x(KO39xKO39)	F7(N1)	wt/KO39	2016-03-21	81	176.6	98	0.55	KO/wt
268	2016-07-14	F	(KO39xwt)x(KO39xKO39)	F8(N1)	wt/KO39	2016-10-03	81	218.7	120	0.55	KO/wt
533	2016-11-18	F	(KO39xwt)x(KO39xKO39)	F10(N1)	wt/KO39	2017-02-07	81	165.9	90	0.54	KO/wt
18	2017-06-22	F	(KO39xwt)F3	F10(N3)	wt/KO39	2017-09-12	82	170.4	103	0.6	KO/wt
20	2017-06-22	F	(KO39xwt)F3	F10(N3)	wt/KO39	2017-09-12	82	179.3	81	0.45	KO/wt
21	2017-06-22	F	(KO39xwt)F3	F10(N3)	wt/KO39	2017-09-12	82	146.5	60	0.41	KO/wt
220	2014-11-28	F	(KO39xwt)F3		wt/KO39	2015-02-19	83	161.6	91	0.56	KO/wt
193	2016-05-26	F	(KO39xwt)F3	F7(N3)	wt/KO39	2016-08-17	83	173.9	95	0.55	KO/wt
635	2015-09-15	F	(KO39xwt)x(KO39xKO39)	F6(N1)	wt/KO39	2015-12-07	83	232.2	93	0.4	KO/wt
725-4	2019-02-07	F	(KO39xwt)F3	F14(N3) x F13(N1)	wt/KO39	2019-05-02	84	181.1	114	0.63	KO/wt
333	2014-03-24	F	(SHR x KO39)F2		wt/KO39	2014-06-17	85	157	93	0.59	KO/wt
148	2016-05-16	F	(KO39xwt)x (KO39xKO39)	F6(N2)	wt/KO39	2016-08-09	85	182.9	114	0.62	KO/wt
489	2015-05-24	F	N3(KO39xwt)xN3(KO39xwt)	F4(N3)	wt/KO39	2015-08-17	85	183.9	95	0.52	KO/wt
491	2015-05-24	F	N3(KO39xwt)xN3(KO39xwt)	F4(N3)	wt/KO39	2015-08-17	85	175.1	108	0.62	KO/wt
350	2015-03-02	F	((KO39xwt)N2)F2	F4(N2)	wt/KO39	2015-05-27	86	173	66	0.38	KO/wt
159	2017-08-15	F	(KO39xwt)F3	F11(N3)	wt/KO39	2017-11-09	86	203	69	0.34	KO/wt
79	2016-04-18	F	(KO39xwt)x (KO39xKO39)	F8(N1)	wt/KO39	2016-07-14	87	198.6	95	0.48	KO/wt
80	2016-04-18	F	(KO39xwt)x (KO39xKO39)	F8(N1)	wt/KO39	2016-07-14	87	199.9	90	0.45	KO/wt
194-7	2018-09-01	F	(KO39xwt)F3	F14(N3)	wt/KO39	2018-11-28	88	180.5	131	0.73	KO/wt
69	2016-04-13	F	(KO39xwt)x(KO39xKO39)	F8(N1)	wt/KO39	2016-07-14	92	208.2	110	0.53	KO/wt
878	2017-04-02	F	(KO39xwt)x(KO39xKO39)	F11(N1)	wt/KO39	2017-07-11	100	183.3	102	0.56	KO/wt
318	2016-07-22	F	(KO39xwt)x (KO39xKO39)	F6B(N2)	wt/KO39	2016-10-31	101	197.2	99	0.5	KO/wt
953	2017-05-05	F	(KO39xwt)F3	F10(N3)	wt/KO39	2017-08-25	112	262.4	130	0.5	KO/wt
425	2017-11-30	F	(KO39xwt)F3	F12(N3)	wt/KO39	2018-03-22	112	195	108	0.55	KO/wt
426	2017-11-30	F	(KO39xwt)F3	F12(N3)	wt/KO39	2018-03-22	112	210.6	108	0.51	KO/wt
572-3	2018-03-03	F	(KO39xwt)x(KO39xKO39)	F13(N1)	wt/KO39	2018-06-26	115	172	95	0.55	KO/wt
498	2018-01-10	F	(KO39xwt)F3	F13(N3)	wt/KO39	2018-05-11	121	205	133	0.65	KO/wt
314	2014-04-02	F	(SHR x KO39)F2		wt/KO39	2014-08-05	125	194.9	101	0.52	KO/wt
8	2014-02-04	F	(SHR x 514)F2		wt/KO39	2014-06-17	133	194.8	119	0.61	KO/wt
335	2014-03-24	F	(SHR x KO39)F2		wt/KO39	2014-08-05	134	196.8	89	0.45	KO/wt
785	2015-12-09	F	(KO39xwt)x (KO39xKO39)	F7(N1)	wt/KO39	2016-04-21	134	217.1	112	0.52	KO/wt
97	8.31.2014	F	BC2(KO39xwt)xBC2(KO39xwt)		wt/KO39	2015-01-15	137	186.5	103	0.55	KO/wt
164	2014-03-08	F	KO516xKO39		wt/KO39	2014-08-05	150	191.4	102	0.53	KO/wt
166	2014-03-08	F	KO516xKO39		wt/KO39	2014-08-05	150	195	88	0.45	KO/wt
171	2014-03-07	F	KO8 x KO39		wt/KO39	2014-08-05	151	198.4	103	0.52	KO/wt
512	2014-05-19	F	(SHR x KO39)F2		wt/KO39	2014-10-30	164	228.2	130	0.57	KO/wt
514	2014-05-19	F	(SHR x KO39)F2		wt/KO39	2014-10-30	164	229	103	0.45	KO/wt
252	2014-12-14	F	(KO39xwt)x(KO39xwt)	F4(N1)	wt/KO39	2015-05-27	164	217.2	112	0.52	KO/wt
411	2017-11-23	F	(KO39xwt)x (KO39xKO39)	F12(N1)	wt/KO39	2018-05-11	169	222.7	102	0.46	KO/wt
382	2015-03-20	F	((KO39xwt)N3)F1	F4(N3)	wt/KO39	2015-09-09	173	226	114	0.5	KO/wt
595	2015-08-23	F	(KO39xwt)x(KO39xKO39)	F6(N1)	wt/KO39	2016-02-25	186	232.5	132	0.57	KO/wt
268	2017-09-25	F	(KO39xwt)x(KO39xKO39)	F12(N1)	wt/KO39	2018-04-05	192	249.9	139	0.56	KO/wt
634	2015-09-15	F	(KO39xwt)x(KO39xKO39)	F6(N1)	wt/KO39	2016-03-29	196	252	154	0.61	KO/wt
510A	2015-06-13	F	(KO39xwt)F3	F5(N2)	wt/KO39	2016-01-14	215	244.1	131	0.54	KO/wt
415	2015-04-01	F	((KO39xwt)N2)F3	F5(N2xN1)	wt/KO39	2015-11-25	238	261.4	149	0.57	KO/wt
78	2016-04-18	F	(KO39xwt)x (KO39xKO39)	F8(N1)	wt/KO39	2016-12-19	245	234.9	135	0.57	KO/wt
416	2017-11-30	F	(KO39xwt)x (KO39xKO39)	F12(N1)	wt/KO39	2018-08-02	245	224.8	132	0.59	KO/wt
165	2014-09-25	F	((KO39xSHR)N2)F1	F3(N2)	wt/KO39	2015-06-03	251	210.3	106	0.5	KO/wt
324	2014-04-02	F	(SHR x KO39)F2		wt/KO39	2015-02-19	323	247.8	114	0.46	KO/wt
151	2016-05-16	F	(KO39xwt)x (KO39xKO39)	F6(N2)	wt/KO39	2017-05-04	353	266.5	131	0.49	KO/wt
373	2015-03-19	F	(KO516xwt)x(KO516xKO516)	F3(N1)	wt/KO516	2015-05-27	69	156.1	80	0.51	KO/wt
814-8	2019-03-14	F	(KO516xwt)F3	F15(N1)	wt/KO516	2019-05-23	70	136.2	97	0.71	KO/wt
816-10	2019-03-14	F	(KO516xwt)F3	F15(N1)	wt/KO516	2019-05-23	70	159	98	0.62	KO/wt
656	2017-01-09	F	(KO516xwt)x(KO516xKO516)	F6(N1)	wt/KO516	2017-03-22	72	159.3	106	0.67	KO/wt
819	2015-12-14	F	(K516xwt)x(KO516xKO516)	F4(N1)	wt/KO516	2016-02-25	73	182.1	102	0.56	KO/wt
582	2015-08-10	F	(KO516xwt)x (KO516xKO516)	F4(N1)	wt/KO516	2015-10-22	73	165.6	90	0.54	KO/wt
809-4	2018-06-03	F	(KO516xwt)F3	F13(N1)	wt/KO516	2018-08-16	74	160	96	0.6	KO/wt
607-6	2019-01-05	F	(KO516xwt)F3	F15(N1)	wt/KO516	2019-03-20	75	147.6	78	0.53	KO/wt
390-7	2018-11-08	F	(KO516xwt)F3	F14(N1)	wt/KO516	2019-01-24	77	174.8	108	0.62	KO/wt
391-8	2018-11-08	F	(KO516xwt)F3	F14(N1)	wt/KO516	2019-01-24	77	167.3	117	0.7	KO/wt
943	2016-02-02	F	(KO516xwt)F3	F6(N1)	wt/KO516	2016-04-21	79	190.1	80	0.42	KO/wt
918	2017-05-01	F	(KO516xwt)F3	F8.5(N1)	wt/KO516	2017-07-20	80	158.4	81	0.51	KO/wt
628-12	2018-04-07	F	(KO516xwt)F3	F12(N1)	wt/KO516	2018-06-26	80	170.4	84	0.49	KO/wt
473	2015-05-09	F	(KO516xSHR)F3	F4(N1)	wt/KO516	2015-07-29	81	205.3	76	0.37	KO/wt
743	2015-12-05	F	(KO516xwt)F3	F5(N1)	wt/KO516	2016-02-25	82	206.3	117	0.57	KO/wt
588	2016-11-29	F	(KO516xwt)x(KO516xKO516)	F7(N1)	wt/KO516	2017-02-21	84	157.3	110	0.7	KO/wt
589	2016-11-29	F	(KO516xwt)x(KO516xKO516)	F7(N1)	wt/KO516	2017-02-21	84	152.7	102	0.67	KO/wt
89	8.31.2014	F	(KO516xwt)F2		wt/KO516	2014-11-25	86	189.4	106	0.56	KO/wt
155	2017-08-15	F	(KO516xwt)x(KO516xKO516)	F8(N1)	wt/KO516	2017-11-09	86	168.5	114	0.68	KO/wt
118	2016-05-09	F	(KO516xwt)x(KO516xKO516)	F5(N1)	wt/KO516	2016-08-09	92	203.2	130	0.64	KO/wt
581	2016-11-29	F	(KO516xwt)x(KO516xwt)	F7(N1)	wt/KO516	2017-03-02	92	169.4	112	0.66	KO/wt
135	2016-05-13	F	(KO516xwt)F3	F6(N1)	wt/KO516	2016-08-17	96	213.4	143	0.67	KO/wt
136	2016-05-13	F	(KO516xwt)F3	F6(N1)	wt/KO516	2016-08-17	96	199.9	128	0.64	KO/wt
787	2017-03-02	F	(KO516xwt)x(KO516xKO516)	F6(N1)	wt/KO516	2017-06-07	97	205.3	97	0.47	KO/wt
915	2017-05-01	F	(KO516xwt)F3	F8.5(N1)	wt/KO516	2017-08-08	99	179.1	86	0.48	KO/wt
385	2016-09-03	F	(KO516xwt)F3	F7(N1)	wt/KO516	2016-12-19	107	210.3	122	0.58	KO/wt
581	2015-08-10	F	(KO516xwt)x (KO516xKO516)	F4(N1)	wt/KO516	2015-11-25	107	216.2	121	0.56	KO/wt
944	2016-02-02	F	(KO516xwt)F3	F6(N1)	wt/KO516	2016-06-09	128	242.4	102	0.42	KO/wt
904	2017-04-30	F	(KO516xwt)x(KO516xKO516)	F7(N1)	wt/KO516	2017-09-21	144	230	128	0.56	KO/wt
313	2015-01-29	F	F3(KO516xwt)	F3(N1)	wt/KO516	2015-06-22	144	238.6	125	0.52	KO/wt
577	2016-12-09	F	(KO516xwt)x(KO516xKO516)	F6(N1)	wt/KO516	2017-05-04	146	233.1	125	0.54	KO/wt
138	9.28.14	F	(KO516xwt)F2		wt/KO516	2015-03-05	158	212.3	96	0.45	KO/wt
859	2017-04-03	F	(KO516xwt)x(KO516xKO516)	F7(N1)	wt/KO516	2017-09-21	171	217.5	111	0.51	KO/wt
184	2014-11-07	F	(KO516xwt)F2	F2(N1)	wt/KO516	2015-04-30	174	218.1	110	0.5	KO/wt
617	2015-08-29	F	(KO516xSHR)F3	F5(N1)	wt/KO516	2016-03-29	213	257.4	155	0.6	KO/wt
599	2016-12-05	F	(KO516xwt)x(KO516xKO516)	F6(N1)	wt/KO516	2017-08-25	263	228.1	98	0.43	KO/wt
116	2016-05-09	F	(KO516xwt)x(KO516xKO516)	F5(N1)	wt/KO516	2017-03-02	296	244.2	129	0.53	KO/wt
137	9.28.14	F	(KO516xwt)F2	F2(N1)	wt/KO516	2015-12-15	443	250.5	158	0.63	KO/wt
165	2017-08-18	F	(KO8xwt)x(KO8xKO8)	F10(N1)	wt/KO8	2017-10-24	67	161	97	0.6	KO/wt
436	2016-10-10	F	(KO8xwt)x(KO8xKO8)	F8(N1)	wt/KO8	2016-12-19	70	151.8	57	0.38	KO/wt
82	2017-07-16	F	(KO8xwt)F3	F10(N1)	wt/KO8	2017-09-26	72	160.3	93	0.58	KO/wt
541	2018-01-15	F	(KO8xwt)F3	F12(N1)	wt/KO8	2018-03-28	72	161.3	97	0.6	KO/wt
825	2017-03-03	F	(KO516xwt)F3	F9(N1)	wt/KO8	2017-05-15	73	143.6	85	0.59	KO/wt
709-6	2019-01-27	F	(KO8xwt)F3	F15(N1)	wt/KO8	2019-04-10	73	170.3	117	0.69	KO/wt
574	2015-08-10	F	(KO8xwt)x(KO8xKO8)	F5(3xN1xF1)	wt/KO8	2015-10-22	73	182.6	95	0.52	KO/wt
496B	2015-05-14	F	(KO8xwt)x(KO8xKO8)	F4(N1)	wt/KO8	2015-07-29	76	212.7	77	0.36	KO/wt
346	2013-09-30	F	525 x 516		wt/KO8	2013-12-17	78	152	85	0.56	KO/wt
348	2013-09-30	F	525 x 516		wt/KO8	2013-12-17	78	135	83	0.61	KO/wt
761	2015-12-07	F	(KO8xwt)F3	F5(N1)	wt/KO8	2016-02-25	80	188.7	112	0.59	KO/wt
10	2017-06-24	F	(KO8xwt)F3	F10(N1)	wt/KO8	2017-09-12	80	149.3	94	0.63	KO/wt
11	2017-06-24	F	(KO8xwt)F3	F10(N1)	wt/KO8	2017-09-12	80	150	108	0.72	KO/wt
389	2015-03-13	F	(KO8xwt)F3	F4(N1)	wt/KO8	2015-06-03	82	178.9	102	0.57	KO/wt
329	2016-09-07	F	(KO8xwt)F3	F7.5(N1)	wt/KO8	2016-11-28	82	170.1	123	0.72	KO/wt
331	2015-01-22	F	(KO8xwt)x(KO8xwt)		wt/KO8	2015-04-14	82	180.9	81	0.45	KO/wt
481	2016-11-04	F	(KO8xwt)F3	F8(N1)	wt/KO8	2017-01-26	83	178.5	116	0.65	KO/wt
574	2014-05-26	F	(KO8 x KO8)x(KO8/wt)		wt/KO8	2014-09-02	99	187.7	116	0.62	KO/wt
543	2014-05-13	F	(KO2 x KO8)x(KO8/wt)		wt/KO8	2014-09-02	112	193.6	115	0.59	KO/wt
389	2017-11-08	F	(KO8xwt)F3	F11(N1)	wt/KO8	2018-03-13	125	189.9	96	0.51	KO/wt
183	2016-05-30	F	(KO8xwt)F3	F7(N1)	wt/KO8	2016-10-03	126	218.1	102	0.47	KO/wt
372	2014-03-28	F	(SHR x KO8)F2		wt/KO8	2014-08-05	130	184.9	90	0.49	KO/wt
170	2014-03-07	F	KO8 x KO39		wt/KO8	2014-08-05	151	205.1	105	0.51	KO/wt
343	2015-02-25	F	(KO8xwt)F3	F3(N1)	wt/KO8	2015-07-29	154	240.7	115	0.48	KO/wt
529	2015-06-22	F	(KO8xwt)x (KO8xKO8)	F5(2xN1+F1)	wt/KO8	2015-11-25	156	256.2	101	0.39	KO/wt
540	2014-05-13	F	(KO2 x KO8)x(KO8/wt)		wt/KO8	2014-10-22	162	221.2	144	0.65	KO/wt
305	2015-01-05	F	(KO8xwt)x(KO8xKO8)	F4(N1)	wt/KO8	2015-06-22	168	251.5	148	0.59	KO/wt
28	2016-03-15	F	(KO8xwt)F3	F6(N1)	wt/KO8	2016-09-05	174	227.4	129	0.57	KO/wt
521	2015-06-22	F	(KO8xwt)F3	F4(N1)	wt/KO8	2015-12-15	176	244.1	109	0.45	KO/wt
796	2017-03-05	F	(KO8xwt)x(KO8xKO8)	F9(N1)	wt/KO8	2017-09-21	200	220.7	142	0.64	KO/wt
4	2014-06-22	F	(KO8/wt)x(KO8 x KO8)		wt/KO8	2015-01-15	207	217.5	113	0.52	KO/wt
164	2017-08-18	F	(KO8xwt)x(KO8xKO8)	F10(N1)	wt/KO8	2018-03-22	216	257.1	122	0.47	KO/wt
563-4	2018-03-01	F	(KO8xwt)x(KO8xKO8)	F11(N1)	wt/KO8	2018-10-11	224	229.4	133	0.58	KO/wt
190	2014-10-18	F	(KO8xwt)x(KO8xKO8)	F3(N1)	wt/KO8	2015-06-22	247	270.6	87	0.32	KO/wt
606	2015-08-25	F	(KO8xwt)x(KO8xKO8)	F6(N1)	wt/KO8	2016-06-09	289	282.8	193	0.68	KO/wt
431	2015-04-21	F	(KO8xwt)x(KO8xKO8)	F4(N1)	wt/KO8	2016-03-21	335	275.8	140	0.51	KO/wt
520	2014-05-19	F	(SHR x KO8)F2	F2(N1)	wt/KO8	2015-05-27	373	234.5	153	0.65	KO/wt
700	2015-10-24	F	(KO8xwt)x (KO8xKO8)	F6(2xN1+F1)	wt/KO8	2016-11-07	380	241.7	108	0.45	KO/wt
337	2016-09-01	F	(KO8xwt)x(KO8xKO8)	F6(N1)	wt/KO8	2017-09-21	385	272.4	131	0.48	KO/wt
815-9	2019-03-14	F	(KO516xwt)F3	F15(N1)	wt/wt	2019-05-23	70	149.7	97	0.65	wt/wt
737-5	2019-02-05	F	(KO39xwt)F3	F14(N3)	wt/wt	2019-04-17	71	163	106	0.65	wt/wt
555-5	2018-03-01	F	(KO516xwt)F3	F10(N1)	wt/wt	2018-05-11	71	151	87	0.58	wt/wt
557-7	2018-03-01	F	(KO516xwt)F3	F10(N1)	wt/wt	2018-05-11	71	151.3	92	0.61	wt/wt
558-8	2018-03-01	F	(KO516xwt)F3	F10(N1)	wt/wt	2018-05-11	71	156.2	89	0.57	wt/wt
279	2015-02-02	F	F3(KO39xwt)		wt/wt	2015-04-14	71	160.7	66	0.41	wt/wt
246-9	2018-09-17	F	(KO39xwt)F3	F14(N3)	wt/wt	2018-11-28	72	157.3	129	0.82	wt/wt
828	2017-03-03	F	(KO516xwt)F3	F9(N1)	wt/wt	2017-05-15	73	165.8	89	0.54	wt/wt
711-8	2019-01-27	F	(KO8xwt)F3	F15(N1)	wt/wt	2019-04-10	73	182.6	129	0.71	wt/wt
356-8	2018-10-28	F	(KO39xwt)F3	F16(N3)	wt/wt	2019-01-10	74	158.4	103	0.65	wt/wt
813-8	2018-06-03	F	(KO516xwt)F3	F13(N1)	wt/wt	2018-08-16	74	161	101	0.63	wt/wt
815-10	2018-06-03	F	(KO516xwt)F3	F13(N1)	wt/wt	2018-08-16	74	148.8	96	0.65	wt/wt
209-6	2018-09-21	F	(KO516xwt)F3	F14(N1)	wt/wt	2018-12-05	75	170.1	78	0.46	wt/wt
62	2017-07-06	F	(KO39xwt)F3	F11(N3)	wt/wt	2017-09-21	77	156.8	89	0.57	wt/wt
403-4	2018-11-08	F	(KO8xwt)F3	F15(N1)	wt/wt	2019-01-24	77	169.8	107	0.63	wt/wt
405-6	2018-11-08	F	(KO8xwt)F3	F15(N1)	wt/wt	2019-01-24	77	178.9	98	0.55	wt/wt
550	2015-06-24	F	(KO8xwt)F3	F5(N1)	wt/wt	2015-09-09	78	178.8	92	0.51	wt/wt
347	2013-09-30	F	525 x 516		wt/wt	2013-12-17	78	158	98	0.62	wt/wt
664	2015-09-28	F	F3(KO39xwt)	F5(N2xN3)	wt/wt	2015-12-15	78	274.3	110	0.4	wt/wt
563	2016-11-08	F	(KO39xwt)F3	F9(N3)	wt/wt	2017-01-26	79	152.3	95	0.62	wt/wt
566	2016-11-08	F	(KO39xwt)F3	F9(N3)	wt/wt	2017-01-26	79	139.8	88	0.63	wt/wt
180	2016-05-30	F	(KO8xwt)F3	F7(N1)	wt/wt	2016-08-17	79	215.5	112	0.52	wt/wt
768-7	2018-05-14	F	(KO39xwt)F3	F13(N3)	wt/wt	2018-08-02	80	157	130	0.83	wt/wt
770-9	2018-05-14	F	(KO39xwt)F3	F13(N3)	wt/wt	2018-08-02	80	151.6	95	0.63	wt/wt
917	2017-05-01	F	(KO516xwt)F3	F8.5(N1)	wt/wt	2017-07-20	80	162.7	80	0.49	wt/wt
625-9	2018-04-07	F	(KO516xwt)F3	F12(N1)	wt/wt	2018-06-26	80	166	140	0.84	wt/wt
626-10	2018-04-07	F	(KO516xwt)F3	F12(N1)	wt/wt	2018-06-26	80	159.9	76	0.48	wt/wt
638	2016-12-11	F	(KO516xwt)x(KO516xwt)	F8(N1)	wt/wt	2017-03-02	80	185.8	117	0.63	wt/wt
499	2015-05-29	F	(KO8xwt)X(KO8xwt)	F4(N1)	wt/wt	2015-08-17	80	216.9	92	0.42	wt/wt
881	2016-01-08	F	(KO39xwt)F3	F6(N2)	wt/wt	2016-03-29	81	191.9	82	0.43	wt/wt
472	2015-05-09	F	(KO516xSHR)F3	F4(N1)	wt/wt	2015-07-29	81	197.7	83	0.42	wt/wt
163	2014-09-25	F	((KO39xSHR)N2)F1		wt/wt	2014-12-16	82	165	71	0.43	wt/wt
779	2015-11-21	F	(KO39xwt)F3	F6(N3)	wt/wt	2016-02-11	82	192.5	127	0.66	wt/wt
17	2017-06-22	F	(KO39xwt)F3	F10(N3)	wt/wt	2017-09-12	82	176.2	101	0.57	wt/wt
741	2015-12-05	F	(KO516xwt)F3	F5(N1)	wt/wt	2016-02-25	82	208.4	91	0.44	wt/wt
759-9	2018-05-25	F	(KO39xwt)F3	F13(N3)	wt/wt	2018-08-16	83	167	109	0.65	wt/wt
157	2016-05-18	F	(KO516xwt)F3	F6(N1)	wt/wt	2016-08-09	83	187.3	117	0.62	wt/wt
168	2016-05-18	F	(KO516xwt)F3	F6(N1)	wt/wt	2016-08-09	83	184.2	103	0.56	wt/wt
480	2016-11-04	F	(KO8xwt)F3	F8(N1)	wt/wt	2017-01-26	83	178.6	125	0.7	wt/wt
332	2014-03-24	F	(SHR x KO39)F2		wt/wt	2014-06-17	85	152.2	81	0.53	wt/wt
492	2015-05-24	F	N3(KO39xwt)xN3(KO39xwt)	F4(N3)	wt/wt	2015-08-17	85	199.6	92	0.46	wt/wt
493	2015-05-24	F	N3(KO39xwt)xN3(KO39xwt)	F4(N3)	wt/wt	2015-08-17	85	181.9	100	0.55	wt/wt
88	8.31.2014	F	(KO516xwt)F2		wt/wt	2014-11-25	86	186.8	94	0.5	wt/wt
579	2016-11-29	F	(KO516xwt)x(KO516xwt)	F7(N1)	wt/wt	2017-03-02	92	182.6	118	0.65	wt/wt
428	2017-11-30	F	(KO39xwt)F3	F12(N3)	wt/wt	2018-03-22	112	197.1	138	0.7	wt/wt
63	2014-07-03	F	(KO2 x SHR)F2		wt/wt	2014-10-30	119	194	104	0.54	wt/wt
390	2017-11-08	F	(KO8xwt)F3	F11(N1)	wt/wt	2018-03-13	125	196.6	101	0.51	wt/wt
313	2014-04-02	F	(SHR x KO39)F2		wt/wt	2014-08-05	125	190.2	98	0.52	wt/wt
373	2014-03-28	F	(SHR x KO8)F2		wt/wt	2014-08-05	130	184.2	88	0.48	wt/wt
6	2014-02-04	F	(SHR x 514)F2		wt/wt	2014-06-17	133	193	118	0.61	wt/wt
99	8.31.2014	F	BC2(KO39xwt)xBC2(KO39xwt)		wt/wt	2015-01-15	137	193.4	115	0.59	wt/wt
377-6	2013-12-22	F	KO516xKO39		wt/wt	2014-05-14	143	200.5	127	0.63	wt/wt
163	2014-03-08	F	KO516xKO39		wt/wt	2014-08-05	150	193.1	106	0.55	wt/wt
165	2014-03-08	F	KO516xKO39		wt/wt	2014-08-05	150	189.3	84	0.44	wt/wt
143	2016-05-19	F	(KO516xwt)F3	F7(N1)	wt/wt	2016-11-07	172	225.4	92	0.41	wt/wt

## Sheet: Fig3F_Folicle_counts
Age_killed_Days_Axis_X	Genotype	TotalFollicles_Axis_Y	Genotype_Allele
180	wt/wt	205	wt/wt
180	wt/wt	180	wt/wt
180	wt/wt	190	wt/wt
180	wt/wt	175	wt/wt
180	KO/wt	230	KO39/wt
180	KO/wt	200	KO39/wt
180	KO/wt	160	KO39/wt
180	KO/wt	170	KO39/wt
180	KO/KO	0	KO39/KO39
180	KO/KO	0	KO39/KO39
180	KO/KO	0	KO39/KO39
180	KO/KO	0	KO39/KO39
2	wt/wt	8280	wt/wt
2	wt/wt	7885	wt/wt
2	wt/wt	8130	wt/wt
2	KO/wt	7895	KO39/wt
2	KO/wt	7555	KO39/wt
2	KO/wt	7755	KO39/wt
2	KO/KO	1925	KO39/KO39
2	KO/KO	2060	KO39/KO39
2	KO/KO	2065	KO39/KO39
21	wt/wt	8535	wt/wt
21	wt/wt	8395	wt/wt
21	wt/wt	5375	wt/wt
21	wt/wt	5675	wt/wt
21	KO/wt	4885	KO39/wt
21	KO/wt	5135	KO39/wt
21	KO/wt	5905	KO39/wt
21	KO/wt	7940	KO39/wt
21	KO/KO	510	KO39/KO39
21	KO/KO	590	KO39/KO39
21	KO/KO	565	KO39/KO39

## Sheet: Fig4_TUNEL_PNA_Ho_IV_XIV
Animal	Genotype_Allele	Age_killed_Days	Stage	%TUNELpositive
326	KO39/KO39	71	IV	5.2
327	KO39/KO39	71	IV	4.6
19	KO8/K08	119	IV	3.6
17	wt/wt	119	IV	0.2
329	wt/wt	71	IV	0.3
326	KO39/KO39	71	XIV	3.7
327	KO39/KO39	71	XIV	4.8
19	KO8/K08	119	XIV	3.5
17	wt/wt	119	XIV	0.4
329	wt/wt	71	XIV	0.3

## Sheet: Fig5_PAS_H_for_graph
Animal	Genotype	Genotype2	Order	SG	SG_group_Axis_X	SC_Axis_Y	SC_group_Axis_X	SP_Axis_Y	SP_group_Axis_X	dSP_Axis_Y	dSP_group_Axis_X	Age_killed_Days
17	wt/wt, KO/wt	wt/wt	a	4.5	I_A	17	VI_PL	157.5	I_RSP	0	I_dSP	119
329	wt/wt, KO/wt	wt/wt	a	4.5	I_A	19.5	VI_PL	172.25	I_RSP	0.75	I_dSP	71
326	KO/KO	KO/KO	a	3.5	I_A	6	VI_PL	121	I_RSP	8.5	I_dSP	71
327	KO/KO	KO/KO	a	3.5	I_A	20.3333	VI_PL	29.5	I_RSP	1	I_dSP	71
328	wt/wt, KO/wt	KO/wt	a	2.66667	I_A	10	VI_PL	171.667	I_RSP	1.33333	I_dSP	71
22	KO/KO	KO/KO	a	3	I_A	26.9	VI_PL	97	I_RSP	2.25	I_dSP	119
19	KO/KO	KO/KO	a	3.33333	I_A	19.3333	VI_PL	96	I_RSP	0	I_dSP	119
17	wt/wt, KO/wt	wt/wt	b	3.5	II_A	35.25	VII_PL	155.5	II_RSP	0	II_dSP	119
329	wt/wt, KO/wt	wt/wt	b	2.5	II_A	36.75	VII_PL	131	II_RSP	0	II_dSP	71
326	KO/KO	KO/KO	b	3	II_A	56	VII_PL	83	II_RSP	0	II_dSP	71
327	KO/KO	KO/KO	b	3.75	II_A	36	VII_PL	48	II_RSP	0.75	II_dSP	71
328	wt/wt, KO/wt	KO/wt	b	3.66667	II_A	44.6667	VII_PL	168.333	II_RSP	0	II_dSP	71
22	KO/KO	KO/KO	b	3	II_A	38.5	VII_PL	86	II_RSP	3.5	II_dSP	119
19	KO/KO	KO/KO	b	2	II_A	45.25	VII_PL	82.5	II_RSP	0.5	II_dSP	119
17	wt/wt, KO/wt	wt/wt	c	5	III_A	33	VIII_PL	154.5	III_RSP	0	III_dSP	119
329	wt/wt, KO/wt	wt/wt	c	3	III_A	36.25	VIII_PL	148.25	III_RSP	0	III_dSP	71
326	KO/KO	KO/KO	c	3.33333	III_A	47.5	VIII_PL	94.3333	III_RSP	0.666667	III_dSP	71
327	KO/KO	KO/KO	c	4.5	III_A	57.6667	VIII_PL	85	III_RSP	5	III_dSP	71
328	wt/wt, KO/wt	KO/wt	c	2.5	III_A	35.6667	VIII_PL	155.5	III_RSP	0	III_dSP	71
22	KO/KO	KO/KO	c	3.75	III_A	47.7	VIII_PL	61.5	III_RSP	1.3	III_dSP	119
19	KO/KO	KO/KO	c	2.33333	III_A	39	VIII_PL	75	III_RSP	0.6	III_dSP	119
17	wt/wt, KO/wt	wt/wt	d	4	IV_A	40	IX_Lp	211.5	IV_RSP	0	IV_dSP	119
329	wt/wt, KO/wt	wt/wt	d	4	IV_A	38.5	IX_Lp	205.333	IV_RSP	0	IV_dSP	71
326	KO/KO	KO/KO	d	1.6	IV_A	58	IX_Lp	62	IV_RSP	3	IV_dSP	71
327	KO/KO	KO/KO	d	2.8	IV_A	47	IX_Lp	49	IV_RSP	5.4	IV_dSP	71
328	wt/wt, KO/wt	KO/wt	d	2	IV_A	52.6667	IX_Lp	191.333	IV_RSP	0	IV_dSP	71
22	KO/KO	KO/KO	d	2.3	IV_A	63.5	IX_Lp	66.7	IV_RSP	1.3	IV_dSP	119
19	KO/KO	KO/KO	d	2.25	IV_A	58	IX_Lp	93.75	IV_RSP	2.75	IV_dSP	119
17	wt/wt, KO/wt	wt/wt	e	3.66667	V_A	45.6667	X_Lp	171	V_RSP	0	V_dSP	119
329	wt/wt, KO/wt	wt/wt	e	3.5	V_A	47	X_Lp	167	V_RSP	0	V_dSP	71
326	KO/KO	KO/KO	e	2	V_A	56	X_Lp	66.5	V_RSP	2	V_dSP	71
327	KO/KO	KO/KO	e	2.5	V_A	74	X_Lp	51.5	V_RSP	1.5	V_dSP	71
328	wt/wt, KO/wt	KO/wt	e	2.33333	V_A	46.3333	X_Lp	140.667	V_RSP	0	V_dSP	71
22	KO/KO	KO/KO	e	3	V_A	72	X_Lp	73.3	V_RSP	0.33	V_dSP	119
19	KO/KO	KO/KO	e	2.8	V_A	56.75	X_Lp	83.4	V_RSP	2.15	V_dSP	119
17	wt/wt, KO/wt	wt/wt	f	0	VI_A	55.75	XI_Lp	219.5	VI_RSP	0.5	VI_dSP	119
329	wt/wt, KO/wt	wt/wt	f	2.5	VI_A	56	XI_Lp	157	VI_RSP	0	VI_dSP	71
326	KO/KO	KO/KO	f	2.5	VI_A	62.3333	XI_Lp	61.75	VI_RSP	0	VI_dSP	71
327	KO/KO	KO/KO	f	2	VI_A	64.75	XI_Lp	53	VI_RSP	4.3	VI_dSP	71
328	wt/wt, KO/wt	KO/wt	f	1.75	VI_A	45.6667	XI_Lp	153.75	VI_RSP	0	VI_dSP	71
22	KO/KO	KO/KO	f	2	VI_A	62.3	XI_Lp	82.3	VI_RSP	0.8	VI_dSP	119
19	KO/KO	KO/KO	f	2.33333	VI_A	58.25	XI_Lp	104	VI_RSP	0.8	VI_dSP	119
17	wt/wt, KO/wt	wt/wt	g	3	VII_A	49.5	XII_Zyg	171	VII_RSP	0	VII_dSP	119
329	wt/wt, KO/wt	wt/wt	g	5.75	VII_A	52	XII_Zyg	190.75	VII_RSP	0	VII_dSP	71
326	KO/KO	KO/KO	g	2.5	VII_A	48.5	XII_Zyg	73	VII_RSP	2.5	VII_dSP	71
327	KO/KO	KO/KO	g	1.75	VII_A	52	XII_Zyg	50.75	VII_RSP	2.5	VII_dSP	71
328	wt/wt, KO/wt	KO/wt	g	2.66667	VII_A	49.5	XII_Zyg	172.333	VII_RSP	0	VII_dSP	71
22	KO/KO	KO/KO	g	2	VII_A	69.3	XII_Zyg	73	VII_RSP	0	VII_dSP	119
19	KO/KO	KO/KO	g	1.75	VII_A	62.3333	XII_Zyg	93.5	VII_RSP	0.75	VII_dSP	119
17	wt/wt, KO/wt	wt/wt	h	2.33333	VIII_A	53	XIII_Zyg	137.667	VIII_RSP	0	VIII_dSP	119
329	wt/wt, KO/wt	wt/wt	h	5	VIII_A	37.1667	XIII_Zyg	171.5	VIII_RSP	2	VIII_dSP	71
326	KO/KO	KO/KO	h	2.5	VIII_A	60	XIII_Zyg	46.5	VIII_RSP	9.75	VIII_dSP	71
327	KO/KO	KO/KO	h	2.66667	VIII_A	49.4	XIII_Zyg	64	VIII_RSP	7	VIII_dSP	71
328	wt/wt, KO/wt	KO/wt	h	2.66667	VIII_A	68.3333	XIII_Zyg	223.667	VIII_RSP	0	VIII_dSP	71
22	KO/KO	KO/KO	h	2.3	VIII_A	61.4	XIII_Zyg	77	VIII_RSP	0	VIII_dSP	119
19	KO/KO	KO/KO	h	2	VIII_A	66.3333	XIII_Zyg	55.3333	VIII_RSP	2.66667	VIII_dSP	119
17	wt/wt, KO/wt	wt/wt	i	3	IX_A	50.2	XIV_Pach	112.5	I_ESP	0	IX_dSP	119
329	wt/wt, KO/wt	wt/wt	i	3	IX_A	46.5	XIV_Pach	122	I_ESP	0	IX_dSP	71
326	KO/KO	KO/KO	i	2.66667	IX_A	69	XIV_Pach	46	I_ESP	4	IX_dSP	71
327	KO/KO	KO/KO	i	2.75	IX_A	93	XIV_Pach	30.5	I_ESP	12.75	IX_dSP	71
328	wt/wt, KO/wt	KO/wt	i	2.33333	IX_A	66.3333	XIV_Pach	120	I_ESP	0.6	IX_dSP	71
22	KO/KO	KO/KO	i	3	IX_A	62.3	XIV_Pach	57	I_ESP	0	IX_dSP	119
19	KO/KO	KO/KO	i	2.66667	IX_A	59	XIV_Pach	54.6667	I_ESP	4	IX_dSP	119
17	wt/wt, KO/wt	wt/wt	j	2.33333	X_A	47	I_Pach	88	II_ESP	0	X_dSP	119
329	wt/wt, KO/wt	wt/wt	j	3.25	X_A	50.5	I_Pach	77.5	II_ESP	0	X_dSP	71
326	KO/KO	KO/KO	j	3.25	X_A	63	I_Pach	54.5	II_ESP	2.75	X_dSP	71
327	KO/KO	KO/KO	j	3	X_A	50.5	I_Pach	26.25	II_ESP	7	X_dSP	71
328	wt/wt, KO/wt	KO/wt	j	2.66667	X_A	61.3333	I_Pach	111	II_ESP	0	X_dSP	71
22	KO/KO	KO/KO	j	3	X_A	52	I_Pach	41	II_ESP	0	X_dSP	119
19	KO/KO	KO/KO	j	2.25	X_A	61	I_Pach	36.25	II_ESP	0.25	X_dSP	119
17	wt/wt, KO/wt	wt/wt	k	5.5	XI_A	46.5	II_Pach	116	III_ESP	0	XI_dSP	119
329	wt/wt, KO/wt	wt/wt	k	4.25	XI_A	47	II_Pach	83.5	III_ESP	0	XI_dSP	71
326	KO/KO	KO/KO	k	2	XI_A	72	II_Pach	64.3333	III_ESP	1	XI_dSP	71
327	KO/KO	KO/KO	k	3.25	XI_A	52	II_Pach	18.5	III_ESP	7.05	XI_dSP	71
328	wt/wt, KO/wt	KO/wt	k	2.33333	XI_A	49.6667	II_Pach	104.5	III_ESP	0	XI_dSP	71
22	KO/KO	KO/KO	k	2	XI_A	53	II_Pach	48.5	III_ESP	0	XI_dSP	119
19	KO/KO	KO/KO	k	2.75	XI_A	54.75	II_Pach	39	III_ESP	0.25	XI_dSP	119
17	wt/wt, KO/wt	wt/wt	l	6.5	XII_A	52.75	III_Pach	156	IV_ESP	0	XII_dSP	119
329	wt/wt, KO/wt	wt/wt	l	9	XII_A	42	III_Pach	130.333	IV_ESP	0	XII_dSP	71
326	KO/KO	KO/KO	l	3	XII_A	71	III_Pach	39.2	IV_ESP	2.5	XII_dSP	71
327	KO/KO	KO/KO	l	3	XII_A	93	III_Pach	21.6	IV_ESP	0	XII_dSP	71
328	wt/wt, KO/wt	KO/wt	l	3	XII_A	55.5	III_Pach	116.333	IV_ESP	0	XII_dSP	71
22	KO/KO	KO/KO	l	2	XII_A	56.3	III_Pach	41	IV_ESP	0	XII_dSP	119
19	KO/KO	KO/KO	l	3.33333	XII_A	50	III_Pach	49.5	IV_ESP	0.666667	XII_dSP	119
17	wt/wt, KO/wt	wt/wt	m	5.8	XIII_A	66.5	IV_Pach	121	V_ESP	0	XIII_dSP	119
329	wt/wt, KO/wt	wt/wt	m	4.66667	XIII_A	62.3333	IV_Pach	88	V_ESP	0	XIII_dSP	71
326	KO/KO	KO/KO	m	4.5	XIII_A	50.2	IV_Pach	50	V_ESP	1.5	XIII_dSP	71
327	KO/KO	KO/KO	m	3.4	XIII_A	42.4	IV_Pach	19	V_ESP	0.2	XIII_dSP	71
328	wt/wt, KO/wt	KO/wt	m	4	XIII_A	95	IV_Pach	91	V_ESP	0	XIII_dSP	71
22	KO/KO	KO/KO	m	3.2	XIII_A	40.3	IV_Pach	55	V_ESP	0.8	XIII_dSP	119
19	KO/KO	KO/KO	m	3	XIII_A	66.75	IV_Pach	49.6	V_ESP	0	XIII_dSP	119
17	wt/wt, KO/wt	wt/wt	n	5	XIV_A	52	V_Pach	121	VI_ESP	0	XIV_dSP	119
329	wt/wt, KO/wt	wt/wt	n	3.75	XIV_A	47.25	V_Pach	73.5	VI_ESP	0	XIV_dSP	71
326	KO/KO	KO/KO	n	3.5	XIV_A	36	V_Pach	28.25	VI_ESP	0.75	XIV_dSP	71
327	KO/KO	KO/KO	n	4.75	XIV_A	44	V_Pach	22.3333	VI_ESP	0	XIV_dSP	71
328	wt/wt, KO/wt	KO/wt	n	2.66667	XIV_A	50.6667	V_Pach	91.25	VI_ESP	0	XIV_dSP	71
22	KO/KO	KO/KO	n	3	XIV_A	43.3	V_Pach	44	VI_ESP	0	XIV_dSP	119
19	KO/KO	KO/KO	n	2.25	XIV_A	39.6	V_Pach	53.3333	VI_ESP	1.75	XIV_dSP	119
17	wt/wt, KO/wt	wt/wt	o	3.5	II_In	54	VI_Pach	111.75	VII_ESP	0	IV_dPach	119
329	wt/wt, KO/wt	wt/wt	o	4	II_In	57.5	VI_Pach	124	VII_ESP	0	IV_dPach	71
326	KO/KO	KO/KO	o	5.5	II_In	44	VI_Pach	49.5	VII_ESP	10.2	IV_dPach	71
327	KO/KO	KO/KO	o	3	II_In	43.6667	VI_Pach	32.75	VII_ESP	8.6	IV_dPach	71
328	wt/wt, KO/wt	KO/wt	o	2	II_In	60.75	VI_Pach	111	VII_ESP	0	IV_dPach	71
22	KO/KO	KO/KO	o	2.5	II_In	35	VI_Pach	47	VII_ESP	2.3	IV_dPach	119
19	KO/KO	KO/KO	o	2.5	II_In	34.3333	VI_Pach	75.75	VII_ESP	12.25	IV_dPach	119
17	wt/wt, KO/wt	wt/wt	p	6.25	III_In	68.75	VII_Pach	76.6667	VIII_ESP	0.4	XIV_dM	119
329	wt/wt, KO/wt	wt/wt	p	5.75	III_In	66.25	VII_Pach	85	VIII_ESP	0	XIV_dM	71
326	KO/KO	KO/KO	p	5.66667	III_In	47	VII_Pach	32.75	VIII_ESP	6.5	XIV_dM	71
327	KO/KO	KO/KO	p	5	III_In	29.25	VII_Pach	35	VIII_ESP	6.75	XIV_dM	71
328	wt/wt, KO/wt	KO/wt	p	3.5	III_In	68.6667	VII_Pach	116.667	VIII_ESP	0.67	XIV_dM	71
22	KO/KO	KO/KO	p	2.5	III_In	37.5	VII_Pach	52.3	VIII_ESP	4.3	XIV_dM	119
19	KO/KO	KO/KO	p	2	III_In	46.75	VII_Pach	43.6667	VIII_ESP	2.25	XIV_dM	119
17	wt/wt, KO/wt	wt/wt	q	5	IV_In	63	VIII_Pach	182	IX_ESP			119
329	wt/wt, KO/wt	wt/wt	q	6	IV_In	68.5	VIII_Pach	144	IX_ESP			71
326	KO/KO	KO/KO	q	2.8	IV_In	40.25	VIII_Pach	79	IX_ESP			71
327	KO/KO	KO/KO	q	4.6	IV_In	48.3333	VIII_Pach	53.5	IX_ESP			71
328	wt/wt, KO/wt	KO/wt	q	2.66667	IV_In	95	VIII_Pach	159.667	IX_ESP			71
22	KO/KO	KO/KO	q	3.3	IV_In	49	VIII_Pach	65	IX_ESP			119
19	KO/KO	KO/KO	q	1.75	IV_In	45	VIII_Pach	49.3333	IX_ESP			119
17	wt/wt, KO/wt	wt/wt	r	9	IV_B	70	IX_Pach	165	X_ESP			119
329	wt/wt, KO/wt	wt/wt	r	10.3333	IV_B	57	IX_Pach	131.5	X_ESP			71
326	KO/KO	KO/KO	r	9	IV_B	45.3333	IX_Pach	77	X_ESP			71
327	KO/KO	KO/KO	r	7.2	IV_B	17.25	IX_Pach	97.25	X_ESP			71
328	wt/wt, KO/wt	KO/wt	r	7.66667	IV_B	88	IX_Pach	140.333	X_ESP			71
22	KO/KO	KO/KO	r	9.7	IV_B	47.8	IX_Pach	74	X_ESP			119
19	KO/KO	KO/KO	r	6.75	IV_B	22	IX_Pach	69.75	X_ESP			119
17	wt/wt, KO/wt	wt/wt	s	19.3333	V_B	75	X_Pach	199	XI_ESP			119
329	wt/wt, KO/wt	wt/wt	s	22	V_B	67.75	X_Pach	148.5	XI_ESP			71
326	KO/KO	KO/KO	s	22	V_B	31	X_Pach	75.3333	XI_ESP			71
327	KO/KO	KO/KO	s	19.5	V_B	33	X_Pach	77.25	XI_ESP			71
328	wt/wt, KO/wt	KO/wt	s	14	V_B	76	X_Pach	119.333	XI_ESP			71
22	KO/KO	KO/KO	s	22.7	V_B	35	X_Pach	54.5	XI_ESP			119
19	KO/KO	KO/KO	s	14.4	V_B	39.75	X_Pach	69.5	XI_ESP			119
17	wt/wt, KO/wt	wt/wt	t	15.5	VI_B	98	XI_Pach	216	XII_ESP			119
329	wt/wt, KO/wt	wt/wt	t	5.5	VI_B	120.75	XI_Pach	139	XII_ESP			71
326	KO/KO	KO/KO	t	11.75	VI_B	44	XI_Pach	106	XII_ESP			71
327	KO/KO	KO/KO	t	11	VI_B	28.25	XI_Pach	71	XII_ESP			71
328	wt/wt, KO/wt	KO/wt	t	11.25	VI_B	64.3333	XI_Pach	151.5	XII_ESP			71
22	KO/KO	KO/KO	t	14.3	VI_B	31.5	XI_Pach	49.3	XII_ESP			119
19	KO/KO	KO/KO	t	13	VI_B	42.75	XI_Pach	81	XII_ESP			119
17	wt/wt, KO/wt	wt/wt	u			101.5	XII_Pach	169.6	XIII_ESP			119
329	wt/wt, KO/wt	wt/wt	u			80	XII_Pach	125.333	XIII_ESP			71
326	KO/KO	KO/KO	u			58.5	XII_Pach	71.75	XIII_ESP			71
327	KO/KO	KO/KO	u			17	XII_Pach	43.6	XIII_ESP			71
328	wt/wt, KO/wt	KO/wt	u			79.5	XII_Pach	177.333	XIII_ESP			71
22	KO/KO	KO/KO	u			49.7	XII_Pach	55	XIII_ESP			119
19	KO/KO	KO/KO	u			53.3333	XII_Pach	61.3333	XIII_ESP			119
17	wt/wt, KO/wt	wt/wt	v			82.4	XIII_Dipl	121.6	XIV_ESP			119
329	wt/wt, KO/wt	wt/wt	v			71.1667	XIII_Dipl	111.25	XIV_ESP			71
326	KO/KO	KO/KO	v			36	XIII_Dipl	67	XIV_ESP			71
327	KO/KO	KO/KO	v			37.4	XIII_Dipl	38.75	XIV_ESP			71
328	wt/wt, KO/wt	KO/wt	v			90.6667	XIII_Dipl	148	XIV_ESP			71
22	KO/KO	KO/KO	v			37.4	XIII_Dipl	54	XIV_ESP			119
19	KO/KO	KO/KO	v			65	XIII_Dipl	60.25	XIV_ESP			119
17	wt/wt, KO/wt	wt/wt	w			22.6	XIV_Dipl					119
329	wt/wt, KO/wt	wt/wt	w			23.25	XIV_Dipl					71
326	KO/KO	KO/KO	w			7.5	XIV_Dipl					71
327	KO/KO	KO/KO	w			7.25	XIV_Dipl					71
328	wt/wt, KO/wt	KO/wt	w			22	XIV_Dipl					71
22	KO/KO	KO/KO	w			8	XIV_Dipl					119
19	KO/KO	KO/KO	w			8	XIV_Dipl					119
17	wt/wt, KO/wt	wt/wt	x			15.2	XIV_MI					119
329	wt/wt, KO/wt	wt/wt	x			32	XIV_MI					71
326	KO/KO	KO/KO	x			16.75	XIV_MI					71
327	KO/KO	KO/KO	x			12.75	XIV_MI					71
328	wt/wt, KO/wt	KO/wt	x			25	XIV_MI					71
22	KO/KO	KO/KO	x			3.3	XIV_MI					119
19	KO/KO	KO/KO	x			10	XIV_MI					119
17	wt/wt, KO/wt	wt/wt	y			31.4	XIV_MII					119
329	wt/wt, KO/wt	wt/wt	y			17.75	XIV_MII					71
326	KO/KO	KO/KO	y			15	XIV_MII					71
327	KO/KO	KO/KO	y			15	XIV_MII					71
328	wt/wt, KO/wt	KO/wt	y			81.6667	XIV_MII					71
22	KO/KO	KO/KO	y			0	XIV_MII					119
19	KO/KO	KO/KO	y			19	XIV_MII					119
17	wt/wt, KO/wt	wt/wt	z			4.8	XIV_sSC					119
329	wt/wt, KO/wt	wt/wt	z			6.5	XIV_sSC					71
326	KO/KO	KO/KO	z			3.25	XIV_sSC					71
327	KO/KO	KO/KO	z			1.75	XIV_sSC					71
328	wt/wt, KO/wt	KO/wt	z			8	XIV_sSC					71
22	KO/KO	KO/KO	z			47.3	XIV_sSC					119
19	KO/KO	KO/KO	z			3.75	XIV_sSC					119

## Sheet: Fig5_PAS_H_stages_I_XIV
					PAS-H data (means of 3-5 tubules per animal)
Animal	Genotype2	Prdm9 alleles	Age_killed_Days	Stage_Axis_X	Sert	SG_A	SG_I	SG_B	L	Z-P	P	D	MI	MII	sSC	RSP	ESP	dP	dM	dSP	CellSum
326	KO/KO	KO39/KO39	71	I	15	3.5	3	0	0	0	63	0	0	0	0	121	46	6	0	8.5	266
327	KO/KO	KO39/KO39	71	I	16	3.5	0	0	0	0	50.5	0	0	0	0	29.5	30.5	0	0	1	131
19	KO/KO	KO8/K08	119	I	21.3333	3.33333	0	0	0	0	61	0	0	0	0	96	54.6667	0	0	0	236.333
22	KO/KO	KO8/K08	119	I	19	3	0	0	0	0	52	0	0	0	0	97	57	0.75	0	2.25	231
328	KO/wt	KO39/wt	71	I	23.3333	2.66667	0	0	0	0	61.3333	0	0	0	0	171.667	120	0	0	1.33333	380.333
17	wt/wt	wt/wt	119	I	10	4.5	0	0	0	0	47	0	0	0	0	157.5	112.5	0	0	0	331.5
329	wt/wt	wt/wt	71	I	15.25	4.5	0	0	0	0	50.5	0	0	0	0	172.25	122	0	0	0.75	365.25
326	KO/KO	KO39/KO39	71	II	19.5	3	5.5	0	0	0	72	0	0	0	0	83	54.5	0.5	0	0	238
327	KO/KO	KO39/KO39	71	II	15.75	3.75	3	0	0	0	52	0	0	0	0	48	26.25	0	0	0.75	149.5
19	KO/KO	KO8/K08	119	II	15.25	2	2.5	0	0	0	54.75	0	0	0	0	82.5	36.25	0.5	0	0.5	194.25
22	KO/KO	KO8/K08	119	II	3	3	2.5	0	0	0	53	0	0	0	0	86	41	1	0	3.5	193
328	KO/wt	KO39/wt	71	II	29.6667	3.66667	2	0	0	0	49.6667	0	0	0	0	168.333	111	0	0	0	364.333
17	wt/wt	wt/wt	119	II	16.5	3.5	3.5	0	0	0	46.5	0	0	0	0	155.5	88	0	0	0	313.5
329	wt/wt	wt/wt	71	II	10	2.5	4	0	0	0	47	0	0	0	0	131	77.5	0	0	0	272
326	KO/KO	KO39/KO39	71	III	16	3.33333	5.66667	0	0	0	71	0	0	0	0	94.3333	64.3333	0.333333	0	0.666667	255.667
327	KO/KO	KO39/KO39	71	III	16	4.5	5	0	0	0	93	0	0	0	0	85	18.5	0	0	5	227
19	KO/KO	KO8/K08	119	III	19.6667	2.33333	2	0	0	0	50	0	0	0	0	75	39	0.666667	0	0.63	189.297
22	KO/KO	KO8/K08	119	III	19.75	3.75	2.5	0	0	0	56.25	0	0	0	0	61.5	48.5	0.5	0	1.25	194
328	KO/wt	KO39/wt	71	III	21.5	2.5	3.5	0	0	0	55.5	0	0	0	0	155.5	104.5	0	0	0	343
17	wt/wt	wt/wt	119	III	11.5	5	6.25	0	0	0	52.75	0	0	0	0	154.5	116	0	0	0	346
329	wt/wt	wt/wt	71	III	14.25	3	5.75	0	0	0	42	0	0	0	0	148.25	83.5	0	0	0	296.75
326	KO/KO	KO39/KO39	71	IV	18.4	1.6	2.8	9	0	0	50.2	0	0	0	0	62	39.2	10.2	0	3	196.4
327	KO/KO	KO39/KO39	71	IV	14.8	2.8	4.6	7.2	0	0	42.4	0	0	0	0	49	21.6	8.6	0	5.4	156.4
19	KO/KO	KO8/K08	119	IV	27.25	2.25	1.75	6.75	0	0	66.75	0	0	0	0	93.75	49.5	12.25	0	2.75	263
22	KO/KO	KO8/K08	119	IV	22.3	2.3	3.3	9.7	0	0	40.3	0	0	0	0	66.7	41	2.3	0	1.3	189.2
328	KO/wt	KO39/wt	71	IV	26.3333	2	2.66667	7.66667	0	0	95	0	0	0	0	191.333	116.333	0	0	0	441.333
17	wt/wt	wt/wt	119	IV	14	4	5	9	0	0	66.5	0	0	0	0	211.5	156	0	0	0	466
329	wt/wt	wt/wt	71	IV	15	4	6	10.3333	0	0	62.3333	0	0	0	0	205.333	130.333	0	0	0	433.333
326	KO/KO	KO39/KO39	71	V	12.5	2	0	22	0	0	36	0	0	0	0	66.5	50	0	0	2	191
327	KO/KO	KO39/KO39	71	V	17.5	2.5	0	19.5	0	0	44	0	0	0	0	51.5	19	3.5	0	1.5	159
19	KO/KO	KO8/K08	119	V	20	2.8	0	14.4	0	0	39.6	0	0	0	0	83.4	49.6	4.2	0	2.15	216.15
22	KO/KO	KO8/K08	119	V	21.7	3	0	22.7	0	0	43.3	0	0	0	0	73.3	55	1.3	0	0.33	220.63
328	KO/wt	KO39/wt	71	V	23.6667	2.33333	0	14	0	0	50.6667	0	0	0	0	140.667	91	0	0	0	322.333
17	wt/wt	wt/wt	119	V	13.3333	3.66667	0	19.3333	0	0	52	0	0	0	0	171	121	0	0	0	380.333
329	wt/wt	wt/wt	71	V	14	3.5	0	22	0	0	47.25	0	0	0	0	167	88	0	0	0	341.75
326	KO/KO	KO39/KO39	71	VI	18.5	2.5	0	11.75	6	0	44	0	0	0	0	61.75	28.25	2.25	0	0	175
327	KO/KO	KO39/KO39	71	VI	16.6667	2	0	11	20.3333	0	43.6667	0	0	0	0	53	22.3333	0	0	4.3	173.3
19	KO/KO	KO8/K08	119	VI	20.3333	2.33333	0	13	19.3333	0	34.3333	0	0	0	0	104	53.3333	1.66667	0	0.8	249.133
22	KO/KO	KO8/K08	119	VI	20.5	2	0	14.3	26.85	0	35	0	0	0	0	82.3	44	0	0	0.75	225.7
328	KO/wt	KO39/wt	71	VI	22.5	1.75	0	11.25	10	0	60.75	0	0	0	0	153.75	91.25	0	0	0	351.25
17	wt/wt	wt/wt	119	VI	13	0	0	15.5	17	0	54	0	0	0	0	219.5	121	0	0	0.5	440.5
329	wt/wt	wt/wt	71	VI	14.5	2.5	0	5.5	19.5	0	57.5	0	0	0	0	157	73.5	0	0	0	330
326	KO/KO	KO39/KO39	71	VII	18	2.5	0	0	56	0	47	0	0	0	0	73	49.5	0	0	2.5	248.5
327	KO/KO	KO39/KO39	71	VII	15.75	1.75	0	0	36	0	29.25	0	0	0	0	50.75	32.75	0.25	0	2.5	169
19	KO/KO	KO8/K08	119	VII	21	1.75	0	0	45.25	0	46.75	0	0	0	0	93.5	75.75	0.25	0	0.75	285
22	KO/KO	KO8/K08	119	VII	16.8	2	0	0	38.5	0	37.5	0	0	0	0	73	47	0	0	0	214.8
328	KO/wt	KO39/wt	71	VII	26	2.66667	0	0	44.6667	0	68.6667	0	0	0	0	172.333	111	0	0	0	425.333
17	wt/wt	wt/wt	119	VII	13.75	3	0	0	35.25	0	68.75	0	0	0	0	171	111.75	0	0	0	403.5
329	wt/wt	wt/wt	71	VII	12.75	5.75	0	0	36.75	0	66.25	0	0	0	0	190.75	124	0	0	0	436.25
326	KO/KO	KO39/KO39	71	VIII	14.75	2.5	0	0	47.5	0	40.25	0	0	0	0	46.5	32.75	2.25	0	9.75	196.25
327	KO/KO	KO39/KO39	71	VIII	25	2.66667	0	0	57.6667	0	48.3333	0	0	0	0	64	35	0	0	7	239.667
19	KO/KO	KO8/K08	119	VIII	17.3333	2	0	0	39	0	45	0	0	0	0	55.3333	43.6667	0	0	2.7	205.033
22	KO/KO	KO8/K08	119	VIII	17	2.3	0	0	47.7	0	49	0	0	0	0	77	52.3	0	0	0	245.3
328	KO/wt	KO39/wt	71	VIII	25	2.66667	0	0	35.6667	0	95	0	0	0	0	223.667	116.667	0	0	0	498.667
17	wt/wt	wt/wt	119	VIII	12	2.33333	0	0	33	0	63	0	0	0	0	137.667	76.6667	0	0	0	324.667
329	wt/wt	wt/wt	71	VIII	14.25	5	0	0	36.25	0	68.5	0	0	0	0	171.5	85	0	0	2	382.5
326	KO/KO	KO39/KO39	71	IX	23	2.66667	0	0	58	0	45.3333	0	0	0	0	0	79	4	0	4	216
327	KO/KO	KO39/KO39	71	IX	19.25	2.75	0	0	47	0	17.25	0	0	0	0	0	53.5	0	0	12.75	152.5
19	KO/KO	KO8/K08	119	IX	21.6667	2.66667	0	0	58	0	22	0	0	0	0	0	49.3333	0	0	4	157.667
22	KO/KO	KO8/K08	119	IX	19.5	3	0	0	63.5	0	47.8	0	0	0	0	0	65	0.25	0	0	199.05
328	KO/wt	KO39/wt	71	IX	24	2.33333	0	0	52.6667	0	88	0	0	0	0	0	159.667	0	0	0.6	327.267
17	wt/wt	wt/wt	119	IX	16.5	3	0	0	40	0	70	0	0	0	0	0	182	0	0	0	311.5
329	wt/wt	wt/wt	71	IX	13.5	3	0	0	38.5	0	57	0	0	0	0	0	144	0	0	0	256
326	KO/KO	KO39/KO39	71	X	18.75	3.25	0	0	56	0	31	0	0	0	0	0	77	0	0	2.75	188.75
327	KO/KO	KO39/KO39	71	X	25.25	3	0	0	74	0	33	0	0	0	0	0	97.25	0	0	7	239.5
19	KO/KO	KO8/K08	119	X	21.25	2.25	0	0	56.75	0	39.75	0	0	0	0	0	69.75	0	0	0.5	190.25
22	KO/KO	KO8/K08	119	X	21.7	3	0	0	72	0	35	0	0	0	0	0	74	0.33	0	0	206.03
328	KO/wt	KO39/wt	71	X	24	2.66667	0	0	46.3333	0	76	0	0	0	0	0	140.333	0	0	0	289.333
17	wt/wt	wt/wt	119	X	14.3333	2.33333	0	0	45.6667	0	75	0	0	0	0	0	165	0	0	0	302.333
329	wt/wt	wt/wt	71	X	14.25	3.25	0	0	47	0	67.75	0	0	0	0	0	131.5	0	0	0	263.75
326	KO/KO	KO39/KO39	71	XI	18.6667	2	0	0	62.3333	0	44	0	0	0	0	0	75.3333	1.66667	0	1	205
327	KO/KO	KO39/KO39	71	XI	22	3.25	0	0	64.75	0	28.25	0	0	0	0	1.25	77.25	0	0	7.05	203.8
19	KO/KO	KO8/K08	119	XI	21.5	2.75	0	0	58.25	0	42.75	0	0	0	0	0	69.5	0	0	0.25	195
22	KO/KO	KO8/K08	119	XI	21	2	0	0	62.25	0	31.5	0	0	0	0	0	54.5	1	0	0	172.25
328	KO/wt	KO39/wt	71	XI	22.3333	2.33333	0	0	45.6667	0	64.3333	0	0	0	0	0	119.333	0	0	0	254
17	wt/wt	wt/wt	119	XI	19	5.5	0	0	55.75	0	98	0	0	0	0	0	199	0	0	0	377.25
329	wt/wt	wt/wt	71	XI	19	4.25	0	0	56	0	120.75	0	0	0	0	0	148.5	0	0	0	348.5
326	KO/KO	KO39/KO39	71	XII	21.5	3	0	0	48.5	0	58.5	0	0	0	0	0	106	0	0	2.5	240
327	KO/KO	KO39/KO39	71	XII	15.5	3	0	0	52	0	17	0	0	0	0	0	71	0	0	0	158.5
19	KO/KO	KO8/K08	119	XII	21	3.33333	0	0	62.3333	0	53.3333	0	0	0	0	0	81	2	0	0.666667	223.667
22	KO/KO	KO8/K08	119	XII	21	2	0	0	69.3	0	49.7	0	0	0	0	0	49.33	0	0	0	191.33
328	KO/wt	KO39/wt	71	XII	27	3	0	0	49.5	0	79.5	0	0	0	0	0	151.5	0	0	0	310.5
17	wt/wt	wt/wt	119	XII	20.5	6.5	0	0	49.5	0	101.5	0	0	0	0	0	216	0	0	0	394
329	wt/wt	wt/wt	71	XII	19	9	0	0	52	0	80	0	0	0	0	0	139	0	0	0	299
326	KO/KO	KO39/KO39	71	XIII	18.25	4.5	0	0	0	60	0	36	0	0	0	0	71.75	0	0	1.5	192
327	KO/KO	KO39/KO39	71	XIII	14.8	3.4	0	0	0	49.4	0	37.4	0	0	0	0	43.6	0.8	0	0.2	149.6
19	KO/KO	KO8/K08	119	XIII	21.3333	3	0	0	0	66.3333	0	65	0	0	0	0	61.3333	0.333333	0	0	217.333
22	KO/KO	KO8/K08	119	XIII	17.6	3.2	0	0	0	61.4	0	37.4	0	0	0	0	55	0	0	0.8	175.4
328	KO/wt	KO39/wt	71	XIII	27.3333	4	0	0	0	68.3333	0	90.6667	0	0	0	0	177.333	0	0	0	367.667
17	wt/wt	wt/wt	119	XIII	13.2	5.8	0	0	0	53	0	82.4	0	0	0	0	169.6	0	0	0	324
329	wt/wt	wt/wt	71	XIII	13.3333	4.66667	0	0	0	37.1667	0	71.1667	0	0	0	0	125.333	0	0	0	251.667
326	KO/KO	KO39/KO39	71	XIV	14.75	3.5	0	0	0	69	0	7.5	16.75	3.25	15	0	67	0	6.5	0.75	204
327	KO/KO	KO39/KO39	71	XIV	12.75	4.75	0	0	0	93	0	7.25	12.75	1.75	15	0	38.75	0	6.75	0	192.75
19	KO/KO	KO8/K08	119	XIV	16.25	2.25	0	0	0	59	0	8	10	3.75	19	0	60.25	0	2.25	1.75	182.5
22	KO/KO	KO8/K08	119	XIV	19.3	3	0	0	0	62.3	0	8	3.3	0	47.3	0	54	1	4.3	0	202.5
328	KO/wt	KO39/wt	71	XIV	29.6667	2.66667	0	0	0	66.3333	0	22	25	8	81.6667	0	148	0	0.67	0	384.003
17	wt/wt	wt/wt	119	XIV	9.4	5	0	0	0	50.2	0	22.6	15.2	4.8	31.4	0	121.6	0	0.4	0	260.6
329	wt/wt	wt/wt	71	XIV	10.5	3.75	0	0	0	46.5	0	23.25	32	6.5	17.75	0	111.25	0	0	0	251.5
Animal	Tubul	Genotype	Stage	Sert	SG_A	SG_I	SG_B	L	Z-P	P	D	MI	MII	sSC	RSP	ESP	dSP	dP	CellSum	Age_killed_Days
17	1	wt/wt	IV	12	3	10	3	0	0	52	0	0	0	0	174	146	0	0	400	119
17	2	wt/wt	IV	16	5	8	7	0	0	81	0	0	0	0	249	166	0	0	532	119
19	1	KO/KO	IV	30	2	2	10	0	0	68	0	0	0	0	78	48	4	5	247	119
19	2	KO/KO	IV	29	2	2	5	0	0	105	0	0	0	0	157	56	4	9	369	119
19	3	KO/KO	IV	23	2	1	10	0	0	52	0	0	0	0	43	6	2	15	154	119
19	4	KO/KO	IV	27	3	2	2	0	0	42	0	0	0	0	97	88	1	20	282	119
326	1	KO/KO	IV	25	4	5	12	0	0	93	0	0	0	0	101	60	0	9	309	71
326	2	KO/KO	IV	17	2	6	5	0	0	45	0	0	0	0	28	24	8	0	135	71
326	3	KO/KO	IV	14	1	2	15	0	0	45	0	0	0	0	54	45	4	9	189	71
326	4	KO/KO	IV	12	1	1	6	0	0	49	0	0	0	0	52	21	0	21	163	71
326	5	KO/KO	IV	24	0	0	7	0	0	19	0	0	0	0	75	46	3	12	186	71
327	1	KO/KO	IV	17	3	4	6	0	0	34	0	0	0	0	75	26	5	7	177	71
327	2	KO/KO	IV	14	4	5	14	0	0	65	0	0	0	0	42	14	17	6	181	71
327	3	KO/KO	IV	11	2	6	3	0	0	39	0	0	0	0	25	27	4	8	125	71
327	4	KO/KO	IV	10	2	3	3	0	0	27	0	0	0	0	63	27	1	11	147	71
327	5	KO/KO	IV	22	3	5	10	0	0	47	0	0	0	0	40	14	0	11	152	71
328	1	KO/wt	IV	29	2	2	9	0	0	151	0	0	0	0	205	84	0	0	482	71
328	2	KO/wt	IV	25	2	3	10	0	0	57	0	0	0	0	180	118	0	0	395	71
328	3	KO/wt	IV	25	2	3	4	0	0	77	0	0	0	0	189	147	1	0	448	71
329	1	wt/wt	IV	17	5	8	15	0	0	70	0	0	0	0	240	136	0	0	491	71
329	2	wt/wt	IV	13	4	5	12	0	0	44	0	0	0	0	141	95	0	0	314	71
329	3	wt/wt	IV	15	3	5	4	0	0	73	0	0	0	0	235	160	0	0	495	71
22	1	KO/KO	IV	25	2	4	8	0	0	40	0	0	0	0	97	32	2	1	211	119
22	2	KO/KO	IV	18	3	3	9	0	0	39	0	0	0	0	56	42	1	3	174	119
22	3	KO/KO	IV	24	2	3	12	0	0	42	0	0	0	0	47	49	1	3	183	119
19	1	KO/KO	XIV	15	2	0	0	0	55	0	11	15	3	11	0	37	3	5	157	119
19	2	KO/KO	XIV	18	2	0	0	0	73	0	3	4	1	41	0	127	0	3	272	119
19	3	KO/KO	XIV	12	2	0	0	0	47	0	5	9	11	17	0	36	1	1	141	119
19	4	KO/KO	XIV	20	3	0	0	0	61	0	13	12	0	7	0	41	3	0	160	119
326	1	KO/KO	XIV	21	7	0	0	0	62	0	7	5	1	17	0	118	0	0	238	71
326	2	KO/KO	XIV	9	4	0	0	0	46	0	1	7	1	21	0	45	2	5	141	71
326	3	KO/KO	XIV	17	1	0	0	0	85	0	11	52	10	10	0	56	0	15	257	71
326	4	KO/KO	XIV	12	2	0	0	0	83	0	11	3	1	12	0	49	1	6	180	71
327	1	KO/KO	XIV	14	7	0	0	0	131	0	5	11	3	20	0	43	0	1	235	71
327	2	KO/KO	XIV	17	6	0	0	0	91	0	8	10	2	21	0	34	0	9	198	71
327	3	KO/KO	XIV	8	2	0	0	0	55	0	10	9	1	5	0	42	0	4	136	71
327	4	KO/KO	XIV	12	4	0	0	0	95	0	6	21	1	14	0	36	0	13	202	71
17	1	wt/wt	XIV	12	3	0	0	0	57	0	7	25	5	32	0	140	0	0	281	119
17	2	wt/wt	XIV	7	11	0	0	0	50	0	43	10	4	40	0	125	0	0	290	119
17	3	wt/wt	XIV	4	2	0	0	0	53	0	20	14	6	32	0	129	0	2	262	119
17	4	wt/wt	XIV	14	4	0	0	0	49	0	38	23	7	0	0	122	0	0	257	119
17	5	wt/wt	XIV	10	5	0	0	0	42	0	5	4	2	53	0	92	0	0	213	119
328	1	KO/wt	XIV	30	3	0	0	0	55	0	22	22	0	32	0	135	0	0	299	71
328	2	KO/wt	XIV	32	3	0	0	0	82	0	18	25	18	99	0	164	0	1	442	71
328	3	KO/wt	XIV	27	2	0	0	0	62	0	26	28	6	114	0	145	0	1	411	71
329	1	wt/wt	XIV	8	3	0	0	0	49	0	40	23	2	20	0	85	0	0	230	71
329	2	wt/wt	XIV	10	4	0	0	0	49	0	5	44	6	10	0	95	0	0	223	71
329	3	wt/wt	XIV	12	5	0	0	0	40	0	44	25	2	20	0	112	0	0	260	71
329	4	wt/wt	XIV	12	3	0	0	0	48	0	4	36	16	21	0	153	0	0	293	71
22	1	KO/KO	XIV	18	4	0	0	0	71	0	7	5	0	37	0	45	0	4	191	119
22	2	KO/KO	XIV	20	2	0	0	0	55	0	11	0	0	62	0	64	0	4	218	119
22	3	KO/KO	XIV	20	3	0	0	0	61	0	6	5	0	43	0	55	0	5	198	119

## Sheet: Fig6B_meanRSP
Animal	RSP_mean_Axis_Y	Apo_cells	SC_cells	RSP_cells	Tubules	SC_tub	RSP_tub	Genotype_Allele	Genotype_group_Axis_X	Age_killed_Days
342-KO8	0.68	245	228	17	25	25	7	KO/KO	KO/KO	83
382-KO516	1.2381	180	154	26	21	20	11	KO516	KO/KO	83
515-KO516	1.375	245	212	33	24	23	11	KO516	KO/KO	83
340-H	0.28125	80	71	9	32	31	6	KO/wt	KO/wt, wt/wt	83
380-H	0.315789	23	17	6	18	13	5	KO/wt	KO/wt, wt/wt	83
514-H	0.111111	75	72	3	27	25	3	KO/wt	KO/wt, wt/wt	83
383-WT	0.421053	51	43	8	19	16	6	wt/wt	KO/wt, wt/wt	83
344-WT	0.666667	80	62	18	27	20	13	wt/wt	KO/wt, wt/wt	83
513-WT	0.392857	80	68	11	28	23	7	wt/wt	KO/wt, wt/wt	83

## Sheet: Fig7A_Asyn
Animal	Genotype	Gen2	Total	Asyn	Normal	Nor_perc_Axis_Y	Asyn_perc	Group_Axis_X	Age_killed_Days
550	KO/KO	KO/KO	50	4	46	92	8	KO/KO	112
11	KO/KO	KO/KO	41	15	26	63.4146	36.5854	KO/KO	75
55	KO/KO	KO/KO	52	11	41	78.8462	21.1538	KO/KO	111
326	KO/KO	KO/KO	51	6	45	88.2353	11.7647	KO/KO	71
316	KO/KO	KO/KO	46	6	40	86.9565	13.0435	KO/KO	153
67	KO/KO	KO516	38	15	23	60.5263	39.4737	KO/KO	88
331	KO/KO	KO516	54	24	30	55.5556	44.4444	KO/KO	79
155	KO/KO	KO516	40	5	35	87.5	12.5	KO/KO	67
158	KO/KO	KO516	47	9	38	80.8511	19.1489	KO/KO	67
367	KO/KO	KO/KO	46	13	33	71.7391	28.2609	KO/KO	208
2	KO/KO	KO/KO	46	1	45	97.8261	2.17391	KO/KO	72
19	KO/KO	KO/KO	53	16	37	69.8113	30.1887	KO/KO	119
18	KO/wt	KO/wt	56	0	56	100	0	KO/wt, wt/wt	119
330	KO/wt	KO/wt	69	4	65	94.2029	5.7971	KO/wt, wt/wt	79
883	KO/wt	KO/wt	70	6	64	91.4286	8.57143	KO/wt, wt/wt	107
328	KO/wt	KO/wt	50	0	50	100	0	KO/wt, wt/wt	71
366	KO/wt	KO/wt	53	1	52	98.1132	1.88679	KO/wt, wt/wt	208
884	wt/wt	wt/wt	78	0	78	100	0	KO/wt, wt/wt	107
156	wt/wt	wt/wt	52	0	52	100	0	KO/wt, wt/wt	67
157	wt/wt	wt/wt	52	2	50	96.1538	3.84615	KO/wt, wt/wt	67

[truncated: 11 more sheets: Fig7B_Asyn_Hormad, Fig7CD_XYasyn, Fig7H_CO, Fig8_femalesOWrOWBW, Fig8_malesSCTWrTWBW, Fig9A_Pach_21dpp_IHC, Fig9C_Pach_18dpp_ICC, Fig9D_21dpp_TUNEL, Fig9E_21dpc_ICC, Fig11_HS_conservation, FigS2_Expression]
